# Supplementary material for: Canonical WNT signalling governs Echinococcus metacestode development
Source: PLoS Pathog. 2026 Mar 23;22(3):e1014046. doi: 10.1371/journal.ppat.1014046 (PMC13029709; doi:10.1371/journal.ppat.1014046)
Supplement: S1 Table — (XLSX) [file ppat.1014046.s012.xlsx]

## Sheet: Legend
Legend to S1 Table:
Mapping stats: For each sample parasite isolate, developmental stage, accession numbers and mapping statistics are listed.
Summary: Listed are TPMs (mean values) for all E. multilocularis genes as predicted on WormBase ParaSite including gene ID, annotation, and UniProt accession number.
beta' and 'Neg' indicate values for bcat-1(RNAi) and negative control, respectively.
McnoBC' and 'naPS' indicate values for metacestode vesicles without brood capsules and protoscoleces, respectively.
Statistical analyses are included and show for each comparison: LFC (MLE) = log2 fold change; lfcSE = standar error value; padj = p-value adjusted; LFC (MAP) = log-fold change, maximum a posteriori
Genes that are statistically significantly overexpressed in bcat-1(RNAi) versus negative control are marked in red writing, those that are significantly reduced in blue writing.
PSe genes are marked by yellow background, Mce genes by green background.
Genes that are significantly reduced in HU treated vesicles (germinative cell associated genes (GCAG)) according to Herz et al. (2024) are marked in red in column C.
bcat-1(RNAi): Biological triplicates are listed for each setup of RNAi experiments including parasite isolate (in brackets) used for data generation. Mean values and statistical analysis are as in 'summary'.
MCPS: Biological triplicates are listed for each setup of experiments on protoscoleces and metacestode vesicles including parasite isolate (in brackets) used for data generation. Mean values and statistical analysis are as in 'summary'.

## Sheet: mapping stats
						hisat2		HTSeqCount
Abbreviation	ENA accession number	Replicate-neu	Life cycle stage	Isolate	Species	number of read pairs	overall alignment rate	__no_feature	__ambiguous	__too_low_aQual	__not_aligned	__alignment_not_unique
beta.1	ERS16633341	1	Primary cells treated with beta-catenin siRNA harvested 7 days after electroporation	Ingrid	E.multilocularis	20136178	99.05%	2275056	322231	241857	56731	5982211
beta.2	ERS16633344	2	Primary cells treated with beta-catenin siRNA harvested 7 days after electroporation	Ingrid	E.multilocularis	20029444	98.99%	2150485	290864	255520	59825	6264263
beta.3	ERS16633343	3	Primary cells treated with beta-catenin siRNA harvested 7 days after electroporation	Ingrid	E.multilocularis	20597478	99.00%	2236239	301046	253199	63330	6887461
Neg.1	ERS16633345	1	Primary cells negative mock control harvested 7 days after electroporation	Ingrid	E.multilocularis	22227533	98.65%	2538095	334614	305606	126040	6259295
Neg.2	ERS16633347	2	Primary cells negative mock control harvested 7 days after electroporation	Ingrid	E.multilocularis	20305432	98.54%	2255931	290713	305317	122058	6611988
Neg.3	ERS16633346	3	Primary cells negative mock control harvested 7 days after electroporation	Ingrid	E.multilocularis	24051662	98.92%	2805893	491494	325659	79453	6511525
MCnoBC.1	ERS242841	1	Metacestode vesicle without brood chambers anaerobic	Ingrid	E. multilocularis	18108467	94.67%	1134222	308876	908502	429916	9195191
MCnoBC.2	ERS242874	2	Metacestode vesicle without brood chambers anaerobic	H95	E. multilocularis	25566639	95.56%	1696689	370097	1261777	379266	13966961
MCnoBC.3	ERS242854	3	Metacestode vesicle without brood chambers anaerobic	GT10	E. multilocularis	30573841	96.98%	2070917	325457	1004066	323309	15529643
naPS.1	ERS242848	1	mature protosolex (dormant)	MS1010	E.multilocularis	18797503	94.92%	1845442	208067	751395	464838	17788052
naPS.2	ERS242868	2	mature protosolex (dormant)	Ingrid	E.multilocularis	25269397	95.61%	2759795	258769	898504	561264	12399665
naPS.3	ERS242860	3	mature protosolex (dormant)	GH09	E.multilocularis	25072681	97.07%	2884943	242155	771329	274898	11438599

## Sheet: summary
					beta versus Neg						naPS versus MCnoBC
Transcript ID	Annotation	GCAG	beta	Neg	LFC (MLE)	lfcSE	padj	LFC (MAP)	MCnoBC	naPS	LFC (MLE)	lfcSE	padj	LFC (MAP)
CDKD1	Cyclin dependent kinase 1 [Source:UniProtKB/TrEMBL;Acc:A0A087VXA1]		98.6141	46.3355	0.917216	0.103946	5.7028e-17	0.891226	37.6886	34.6485	-0.497997	0.314414	0.175287	-0.483199
CLK2			70.6226	73.0324	-0.219735	0.142603	0.248023	-0.208302	68.4728	156.269	0.805578	0.345317	0.0380291	0.776848
EmuJ_000000300	Hypothetical transcript [Source:UniProtKB/TrEMBL;Acc:A0A087VWA1]		0	0	NA	NA	NA	NA	0	0	NA	NA	NA	NA
EmuJ_000000800	Non capsid protein NS 1 [Source:UniProtKB/TrEMBL;Acc:A0A087VW95]		0.164384	0.0953965	0.582628	2.14825	NA	0.0436037	0.399101	0.462403	-0.134359	1.86306	0.960464	-0.0635215
EmuJ_000001200			0	0	NA	NA	NA	NA	0	0	NA	NA	NA	NA
EmuJ_000001400			0	0.146748	-4.42537	2.47651	NA	-0.199073	0.0459469	0.21661	1.94863	2.51369	0.541573	0.63113
EmuJ_000002000	Hypothetical transcript [Source:UniProtKB/TrEMBL;Acc:A0A087VW96]		1.39087	0.695613	0.828208	0.381827	0.084235	0.594692	0.327978	3.45239	3.0297	0.647641	1.12462e-05	2.67945
EmuJ_000002800	Amino acid permease [Source:UniProtKB/TrEMBL;Acc:A0A087VZC8]		12.853	5.20598	1.13871	0.331314	0.00310933	0.879051	4.4474	12.3057	1.07741	0.468051	0.0409026	1.00935
EmuJ_000003100	Heat shock protein 70 [Source:UniProtKB/TrEMBL;Acc:A0A087VWA7]		0	0	NA	NA	NA	NA	0	0	NA	NA	NA	NA
EmuJ_000003600	Expressed protein [Source:UniProtKB/TrEMBL;Acc:A0A087VWF4]		0	0	NA	NA	NA	NA	0	0	NA	NA	NA	NA
EmuJ_000004000			14.4532	15.0872	-0.232933	0.231516	0.488527	-0.20349	23.2017	35.0165	0.222343	0.246763	0.469574	0.218213
EmuJ_000004300	Smad nuclear interacting protein [Source:UniProtKB/TrEMBL;Acc:A0A087VWB6]		1.03162	0.595313	0.63237	0.812552	0.607459	0.227361	0.200212	0.297084	0.147388	2.12569	0.961935	0.0614426
EmuJ_000004500	Cytochrome B5 [Source:UniProtKB/TrEMBL;Acc:A0A087VWA9]		0.0695893	0.0679915	-0.10393	2.61986	NA	-0.00528911	0.071722	0.0548578	-0.996935	3.32351	0.828637	-0.190659
EmuJ_000004600	Expressed protein [Source:UniProtKB/TrEMBL;Acc:A0A077RC70]		0	0	NA	NA	NA	NA	0	0	NA	NA	NA	NA
EmuJ_000005000			0	0.0297748	-0.981124	4.08047	NA	-0.0213556	0.0896401	0.0653934	-0.737374	2.25277	0.812199	-0.295533
EmuJ_000005300			0	0	NA	NA	NA	NA	0	0	NA	NA	NA	NA
EmuJ_000005400	Glutathione S transferase [Source:UniProtKB/TrEMBL;Acc:A0A087VWB2]		0.545502	0.53802	-0.140298	0.868716	0.928547	-0.046126	0.243932	0.39953	0.2866	1.49832	0.894496	0.169849
EmuJ_000005500			0	0	NA	NA	NA	NA	0	0	NA	NA	NA	NA
EmuJ_000005600	SH2 motif [Source:UniProtKB/TrEMBL;Acc:A0A087VWG4]		0.151026	0.187539	-0.510835	2.52578	NA	-0.0281475	0.0660605	0.241399	1.27185	3.26223	0.773493	0.292565
EmuJ_000005800	Expressed protein [Source:UniProtKB/TrEMBL;Acc:A0A087VWG7]		0	0	NA	NA	NA	NA	0	0	NA	NA	NA	NA
EmuJ_000005900			0	0	NA	NA	NA	NA	0	0	NA	NA	NA	NA
EmuJ_000006000	EGF type 3 [Source:UniProtKB/TrEMBL;Acc:A0A087VWA0]		0	0	NA	NA	NA	NA	0	0	NA	NA	NA	NA
EmuJ_000006300	FMRFamide activated amiloride sensitive sodium [Source:UniProtKB/TrEMBL;Acc:A0A087VWH2]		0.0251053	0.179589	-2.89686	1.83496	NA	-0.284871	0	0	NA	NA	NA	NA
EmuJ_000006400	FMRFamide activated amiloride sensitive sodium [Source:UniProtKB/TrEMBL;Acc:A0A087VWB8]		0.115453	0.0989739	0.0383722	2.63305	NA	0.00194901	0	0	NA	NA	NA	NA
EmuJ_000006500	WD repeat protein [Source:UniProtKB/TrEMBL;Acc:A0A087VWA2]		0	0.0365414	-0.981124	4.08047	NA	-0.0213556	0	0.0469664	0.935546	4.08047	NA	0.151778
EmuJ_000006700			0	0.0957477	-0.981124	4.08047	NA	-0.0213556	0.147487	0	-0.988007	4.08047	NA	-0.160289
EmuJ_000006800	Fatty acid desaturase type 1 [Source:UniProtKB/TrEMBL;Acc:A0A087VWH4]		1.12523	1.36183	-0.435228	0.551975	0.601764	-0.238674	6.23971	2.4875	-1.70386	0.656613	0.019721	-1.50431
EmuJ_000007100	L-lactate dehydrogenase [Source:UniProtKB/TrEMBL;Acc:A0A087VWA4]		238.838	266.774	-0.3242	0.590117	0.730599	-0.167038	177.93	11.7152	-4.29534	0.327543	8.39604e-38	-4.15722
EmuJ_000007300	Histone H2B [Source:UniProtKB/TrEMBL;Acc:A0A0S4MI22]		0	0	NA	NA	NA	NA	0.674909	0	-2.67852	3.98459	0.603965	-0.468296
EmuJ_000007400	Non capsid protein NS 1 [Source:UniProtKB/TrEMBL;Acc:A0A087VWH6]		0.571015	3.7584	-2.88532	0.635324	4.80533e-05	-1.35873	0.117919	0.445584	1.61207	1.43	0.353216	0.974188
EmuJ_000007500	Dynamin associated protein [Source:UniProtKB/TrEMBL;Acc:A0A087VWC9]		0	0	NA	NA	NA	NA	0	0	NA	NA	NA	NA
EmuJ_000007600			0	0	NA	NA	NA	NA	0	0.463787	3.09294	2.90681	0.383814	0.889874
EmuJ_000007700			3.99885	4.02053	-0.182054	0.182631	0.493555	-0.167025	0.539057	25.7119	5.18507	0.360624	2.83163e-45	4.98556
EmuJ_000007800	PDZ domain containing protein GIPC3 [Source:UniProtKB/TrEMBL;Acc:A0A087W0Q9]		52.346	63.0216	-0.440553	0.111637	0.000534511	-0.426218	142.032	128.276	-0.523215	0.160387	0.00282325	-0.519073
EmuJ_000008100	Transcript antisense to ribosomal RNA protein [Source:UniProtKB/TrEMBL;Acc:A0A0S4MMG0]		0.567797	0.292314	0.800135	1.61598	NA	0.0982722	21.1999	80.7947	1.59764	0.907586	0.127918	1.27141
EmuJ_000008400			0.617989	1.20247	-1.13957	0.721452	0.23417	-0.476182	3.25101	9.97161	1.24007	0.389969	0.00367498	1.18435
EmuJ_000008700	Heat shock protein 90 [Source:UniProtKB/TrEMBL;Acc:A0A087VWA8]		3984.26	2954.14	0.259052	0.127592	0.109987	0.248148	4101.23	2976.99	-0.839561	0.225963	0.00059012	-0.826473
EmuJ_000009000	Protein FAM179B [Source:UniProtKB/TrEMBL;Acc:A0A087VWI3]		7.86567	5.21669	0.421008	0.14281	0.013105	0.399043	4.86257	26.0607	2.04502	0.228428	4.2365e-18	2.01242
EmuJ_000009100	Bifunctional coenzyme A synthase [Source:UniProtKB/TrEMBL;Acc:A0A068Y824]		198.06	186.702	-0.0858391	0.0873272	0.500816	-0.0841079	129.616	232.835	0.471453	0.150254	0.00417585	0.468174
EmuJ_000009200			1.02113	1.64085	-0.863337	0.510552	0.199245	-0.507897	4.00397	2.97663	-0.798653	0.438958	0.114302	-0.753576
EmuJ_000009300	Exosome component 10 [Source:UniProtKB/TrEMBL;Acc:A0A087VWD1]		0.494853	0.883434	-1.01038	0.980242	NA	-0.28384	3.18655	4.08123	-0.0112813	0.829266	0.995205	-0.00930615
EmuJ_000009500	Solute carrier family 13 [Source:UniProtKB/TrEMBL;Acc:A0A087VWI8]		31.7367	43.8015	-0.63221	0.438009	0.286267	-0.416236	226.083	21.156	-3.76238	0.566536	2.08576e-10	-3.42009
EmuJ_000009600	Cytoplasmic antigen 1 [Source:UniProtKB/TrEMBL;Acc:A0A077RER0]		10.1198	6.59771	0.453178	0.553215	0.585001	0.247886	6.10319	8.72466	0.140957	0.775305	0.899436	0.118632
EmuJ_000010100	Clusterin associated protein 1 [Source:UniProtKB/TrEMBL;Acc:A0A087VWJ0]		0.216998	0.333369	-0.800567	1.50826	NA	-0.112705	0.154416	0.521542	1.40397	1.69779	0.511965	0.742564
EmuJ_000010200	Expressed protein [Source:UniProtKB/TrEMBL;Acc:A0A087VWD4]		60.9372	52.9583	0.0301654	0.106953	0.866721	0.0292619	48.0307	82.1289	0.39913	0.124425	0.00336683	0.397223
EmuJ_000010400	ATP dependent RNA helicase DHX34 [Source:UniProtKB/TrEMBL;Acc:A0A068YGD4]		25.3967	19.507	0.209182	0.10298	0.109857	0.203361	25.7361	40.7142	0.28883	0.198567	0.217397	0.285342
EmuJ_000010600	Hypothetical transcript [Source:UniProtKB/TrEMBL;Acc:A0A087VWE1]		0.527883	0.362575	0.356298	0.831311	0.79153	0.124635	0.202501	0.154736	-0.822146	1.55648	0.68777	-0.468079
EmuJ_000010700	Non capsid protein NS 1 [Source:UniProtKB/TrEMBL;Acc:A0A087VWJ3]		0	0	NA	NA	NA	NA	0	0.501731	1.95303	4.02949	0.714144	0.307813
EmuJ_000010800	Expressed protein [Source:UniProtKB/TrEMBL;Acc:A0A087VWD7]		95.6322	166.538	-0.972353	0.268792	0.0017257	-0.813572	405.598	201.913	-1.38357	0.189688	2.43041e-12	-1.36829
EmuJ_000010900	Expressed protein [Source:UniProtKB/TrEMBL;Acc:A0A087VWB7]		1122.44	936.823	0.0908215	0.123962	0.630267	0.0872045	1397.52	1296.96	-0.480053	0.133093	0.000874382	-0.47743
EmuJ_000011400	Membrane proteinTapt1 CMV receptor [Source:UniProtKB/TrEMBL;Acc:A0A087VWE0]		0.171599	0.532537	-1.81616	1.61225	NA	-0.236918	0	0.0912635	0.935546	4.08047	NA	0.151778
EmuJ_000011500	Expressed protein [Source:UniProtKB/TrEMBL;Acc:A0A087VWC0]		0	0	NA	NA	NA	NA	0	0	NA	NA	NA	NA
EmuJ_000012500			0	0	NA	NA	NA	NA	0	0	NA	NA	NA	NA
EmuJ_000012600			0.123584	0	2.42981	3.32457	NA	0.0864588	0.462749	0.241337	-1.30631	1.31165	0.419188	-0.854065
EmuJ_000013000			0	0	NA	NA	NA	NA	0	0.105279	2.22512	4.00876	0.671799	0.307813
EmuJ_000013100			0	0	NA	NA	NA	NA	0	0	NA	NA	NA	NA
EmuJ_000013600	Hypothetical transcript [Source:UniProtKB/TrEMBL;Acc:A0A087VWE8]		0	0	NA	NA	NA	NA	0	0	NA	NA	NA	NA
EmuJ_000013800	Non capsid protein NS 1 [Source:UniProtKB/TrEMBL;Acc:A0A087VWL8]		0	0	NA	NA	NA	NA	0	0	NA	NA	NA	NA
EmuJ_000013900	Non capsid protein NS 1 [Source:UniProtKB/TrEMBL;Acc:A0A087VWG2]		0.203171	0.217149	-0.286345	1.01729	NA	-0.0756884	0.106044	0.70017	2.46951	1.43394	0.137174	1.48446
EmuJ_000014400	Programmed cell death protein 11 [Source:UniProtKB/TrEMBL;Acc:A0A087VWM1]		0.534455	0.410574	0.203402	0.886074	0.893797	0.0652708	0.350613	0.402884	-0.1694	1.3233	0.927724	-0.108871
EmuJ_000014500	Hypothetical transcript [Source:UniProtKB/TrEMBL;Acc:A0A087VWF1]		0	0	NA	NA	NA	NA	0	0	NA	NA	NA	NA
EmuJ_000014700			0	0	NA	NA	NA	NA	0	0	NA	NA	NA	NA
EmuJ_000014900	Heat shock protein 70 related [Source:UniProtKB/TrEMBL;Acc:A0A087VWG6]		0.0365033	0.0164448	0.878332	2.80086	NA	0.0396827	0.0158913	0.144777	2.58366	2.22853	0.337468	1.01538
EmuJ_000015200	Heat shock protein 70 related [Source:UniProtKB/TrEMBL;Acc:A0A068YNY2]		0	0	NA	NA	NA	NA	0	0	NA	NA	NA	NA
EmuJ_000015300	Hypothetical transcript [Source:UniProtKB/TrEMBL;Acc:A0A087VWF5]		0.122687	0.0374288	1.45773	3.18402	NA	0.0503192	0	0.0647868	0.935546	4.08047	NA	0.151778
EmuJ_000017400	Oxalate:formate antiporter [Source:UniProtKB/TrEMBL;Acc:A0A087VWQ1]		0.972236	2.46086	-1.5059	2.53149	0.705129	-0.0768164	17.1062	0.612595	-5.16923	0.669111	1.00931e-13	-4.55902
EmuJ_000017500	Protein kinase [Source:UniProtKB/TrEMBL;Acc:A0A087VWI5]		0	0	NA	NA	NA	NA	0	0.0678573	0.935546	4.08047	NA	0.151778
EmuJ_000018800	Low density lipoprotein receptor class A cysteine rich [Source:UniProtKB/TrEMBL;Acc:A0A087VWT1]		0	0	NA	NA	NA	NA	0	0	NA	NA	NA	NA
EmuJ_000019100	Expressed protein [Source:UniProtKB/TrEMBL;Acc:A0A087VWJ7]		0	0.0688514	-1.83345	3.8222	NA	-0.0470673	0.132047	1.93248	3.63198	1.74624	0.0672407	1.80629
EmuJ_000019500	Heat shock protein 70 [Source:UniProtKB/TrEMBL;Acc:A0A087VWG8]		0.262192	0.555436	-1.24856	1.04182	NA	-0.321594	1.10202	3.23432	1.18103	0.626741	0.100571	1.05239
EmuJ_000019600	Heat shock protein 70 [Source:UniProtKB/TrEMBL;Acc:A0A087VWT6]		0.0403757	0.109331	-1.50121	2.2521	NA	-0.100724	0.118198	0.795995	2.41454	1.46052	0.155248	1.4637
EmuJ_000019800	Unc 13 (Munc13) [Source:UniProtKB/TrEMBL;Acc:A0A087VWT4]		0.442348	0.540511	-0.479975	1.29526	NA	-0.0872622	0	2.8325	5.53152	2.49956	0.0502075	1.62133
EmuJ_000020200	Heat shock protein 70 [Source:UniProtKB/TrEMBL;Acc:A0A087VWV9]		2.2977	2.80748	-0.448621	0.74028	0.698704	-0.180536	0.883153	21.8641	4.26953	0.450379	3.58728e-20	4.01886
EmuJ_000020400			0	0	NA	NA	NA	NA	0.0968214	0.26754	0.722046	4.04723	0.90092	0.140277
EmuJ_000021600			0	0	NA	NA	NA	NA	0	0.20166	0.935546	4.08047	NA	0.151778
EmuJ_000021800			0.265297	0.119108	0.973121	2.0731	NA	0.0774886	0.572521	1.18736	0.640008	1.48992	0.748647	0.379099
EmuJ_000021900			0	0	NA	NA	NA	NA	0	0	NA	NA	NA	NA
EmuJ_000022600			26.3788	29.4708	-0.330858	0.16794	0.122846	-0.307456	37.6608	34.5515	-0.492682	0.298916	0.156607	-0.479408
EmuJ_000023400			0.0689272	0	0.942429	4.08047	NA	0.0205134	0	0.10685	0.935546	4.08047	NA	0.151778
EmuJ_000023800	Hypothetical transcript [Source:UniProtKB/TrEMBL;Acc:A0A087VWP9]		0	0	NA	NA	NA	NA	0	0	NA	NA	NA	NA
EmuJ_000023900			1.06059	0.655586	0.506037	1.10564	NA	0.11818	0.0929456	0.733729	2.37465	2.35624	0.412955	0.872785
EmuJ_000024000			0	0	NA	NA	NA	NA	0	0	NA	NA	NA	NA
EmuJ_000024100			13.3587	8.0108	0.5699	0.268917	0.0926817	0.476837	0.888726	50.383	5.4396	0.55142	9.16729e-22	4.98346
EmuJ_000024200	Glycosyltransferase 14 family member [Source:UniProtKB/TrEMBL;Acc:A0A087VWI9]		0	0	NA	NA	NA	NA	0	0	NA	NA	NA	NA
EmuJ_000024300	Expressed protein [Source:UniProtKB/TrEMBL;Acc:A0A077RC70]		0	0	NA	NA	NA	NA	0	0	NA	NA	NA	NA
EmuJ_000024600			0	0.0787786	-0.981124	4.08047	NA	-0.0213556	0	0	NA	NA	NA	NA
EmuJ_000025000	Oocyte zinc finger protein XlCOF6 [Source:UniProtKB/TrEMBL;Acc:A0A087VWL5]		0.340316	0.254543	0.230118	1.39438	NA	0.0368949	0.225923	0.333182	0.188536	1.61684	0.934641	0.104253
EmuJ_000025100	O phospho L seryl tRNASec:L selenocysteinyl tRNA [Source:UniProtKB/TrEMBL;Acc:A0A087VWJ1]		32.0417	29.2351	-0.0384459	0.28048	0.939473	-0.0317116	73.2251	123.559	0.382394	0.221547	0.136195	0.376644
EmuJ_000025200	Programmed cell death protein [Source:UniProtKB/TrEMBL;Acc:A0A087VWY5]		356.041	326.848	-0.048832	0.150763	0.845295	-0.0460091	480.984	294.477	-1.08602	0.23814	1.91115e-05	-1.06724
EmuJ_000025300	Expressed protein [Source:UniProtKB/TrEMBL;Acc:A0A087VWQ6]		0	0.112897	-0.981124	4.08047	NA	-0.0213556	0.173903	0.359449	0.979422	3.31819	0.831243	0.189753
EmuJ_000025400	Zinc finger protein [Source:UniProtKB/TrEMBL;Acc:A0A087VWV5]		0	0	NA	NA	NA	NA	0	0	NA	NA	NA	NA
EmuJ_000025500	Metazoa galactosyltransferase [Source:UniProtKB/TrEMBL;Acc:A0A087VWL7]		0	0	NA	NA	NA	NA	0	0	NA	NA	NA	NA
EmuJ_000025600			7.32828	6.49821	0.00260999	0.222939	0.99449	0.00230122	6.69668	26.9096	1.64335	0.498044	0.0024929	1.52623
EmuJ_000025800	Methionyl aminopeptidase 1 M24 family [Source:UniProtKB/TrEMBL;Acc:A0A087VWZ0]		0.385494	0.318142	0.128156	1.13729	NA	0.0284522	0.108238	0.112864	-0.379792	2.55579	0.917403	-0.12518
EmuJ_000025900	Methionine aminopeptidase 1 [Source:UniProtKB/TrEMBL;Acc:A0A087VWQ9]		0	0.0647656	-0.981124	4.08047	NA	-0.0213556	0	0	NA	NA	NA	NA
EmuJ_000026000	Histone H3 [Source:UniProtKB/TrEMBL;Acc:A0A087VWW0]		0	0.103377	-1.87721	3.78438	NA	-0.0478674	0.18945	0.0614163	-1.73152	3.03681	0.664946	-0.465054
EmuJ_000026200			0	0	NA	NA	NA	NA	0	0	NA	NA	NA	NA
EmuJ_000026400	Expressed protein [Source:UniProtKB/TrEMBL;Acc:A0A087VWZ5]		0	0	NA	NA	NA	NA	0	0	NA	NA	NA	NA
EmuJ_000026800	BRK domain containing protein [Source:UniProtKB/TrEMBL;Acc:A0A087VWW4]		0	0	NA	NA	NA	NA	0	0	NA	NA	NA	NA
EmuJ_000027100	Expressed protein [Source:UniProtKB/TrEMBL;Acc:A0A087VWJ9]		0.118505	0.107425	-0.0193423	3.83784	NA	-0.000474584	0.151318	0.438468	1.4825	3.09916	0.717625	0.317026
EmuJ_000028700	Non capsid protein NS 1 [Source:UniProtKB/TrEMBL;Acc:A0A087VWK1]		0	0	NA	NA	NA	NA	0	0	NA	NA	NA	NA
EmuJ_000031300	Histone H4 [Source:UniProtKB/TrEMBL;Acc:U6HLD5]		0.08881	0	0.942429	4.08047	NA	0.0205134	0	0.137672	0.935546	4.08047	NA	0.151778
EmuJ_000032300	Diagnostic antigen gp50 [Source:UniProtKB/TrEMBL;Acc:A0A087VX15]		8.73197	1.38005	2.48258	0.673142	0.00135632	1.08555	0.0396309	0.343146	3.07086	2.5115	0.308715	0.911005
EmuJ_000032400	PIM1 peptidase S16 family [Source:UniProtKB/TrEMBL;Acc:A0A087VWS4]		0.193275	0	1.84047	3.80003	NA	0.0465387	0	0	NA	NA	NA	NA
EmuJ_000032800	Hypothetical transcript [Source:UniProtKB/TrEMBL;Acc:A0A087VWY0]		0	0	NA	NA	NA	NA	0	0	NA	NA	NA	NA
EmuJ_000032900	Heat shock 70 kDa protein 1 [Source:UniProtKB/TrEMBL;Acc:A0A087VWN6]		0	0	NA	NA	NA	NA	0	0	NA	NA	NA	NA
EmuJ_000033000			0.959477	0.907672	-0.083089	0.651374	0.943137	-0.0386919	0.876004	4.37689	1.91482	1.08079	0.125196	1.40646
EmuJ_000033100			0.0190102	1.03737	-5.82985	2.72925	0.0895239	-0.166936	0	0.517951	5.36912	2.58568	0.0677179	1.4981
EmuJ_000033300			0.967075	0.791101	0.120166	0.36379	0.842206	0.088537	1.03378	1.88755	0.487672	0.52918	0.458695	0.44879
EmuJ_000033400	DEAD box ATP dependent RNA helicase [Source:UniProtKB/TrEMBL;Acc:A0A087VWY6]		0	0	NA	NA	NA	NA	0	0	NA	NA	NA	NA
EmuJ_000033500	Hypothetical transcript [Source:UniProtKB/TrEMBL;Acc:A0A087VWP0]		0.0938709	0.073067	0.177315	0.789674	0.896439	0.0661801	0.300657	0.526824	0.426992	0.49969	0.495946	0.396407
EmuJ_000033800			0	0	NA	NA	NA	NA	0.0306258	0	-0.988007	4.08047	NA	-0.160289
EmuJ_000034800	Non capsid protein NS 1 [Source:UniProtKB/TrEMBL;Acc:A0A087VWP3]		35.3855	20.4663	0.61635	0.131041	2.34279e-05	0.589059	34.3312	45.1329	0.0449673	0.990672	0.976207	0.0344731
EmuJ_000034900			42.4329	27.0591	0.474645	0.155804	0.0100047	0.445472	18.7529	30.371	0.3179	0.31201	0.406907	0.308585
EmuJ_000035100	Expressed protein [Source:UniProtKB/TrEMBL;Acc:A0A087VWT5]		407.811	225.094	0.684819	0.130446	1.72882e-06	0.654751	112.12	88.5235	-0.724874	0.319288	0.0439507	-0.702644
EmuJ_000035200	RNA directed DNA polymerase (Reverse transcriptase) [Source:UniProtKB/TrEMBL;Acc:A0A087VWZ7]		0.953011	0.39683	1.10192	0.768534	0.290073	0.427992	0.447397	1.5005	1.35233	1.01535	0.263695	1.02845
EmuJ_000035500	Expressed protein [Source:UniProtKB/TrEMBL;Acc:A0A087VWM3]		0	0	NA	NA	NA	NA	0.222037	7.29457	4.65008	2.24334	0.0682483	1.66124
EmuJ_000035600			0	0.112897	-0.981124	4.08047	NA	-0.0213556	0	0.786205	3.11215	3.69316	0.502614	0.608118
EmuJ_000036000	Cytoplasmic antigen 1 [Source:UniProtKB/TrEMBL;Acc:U6HK62]		0	0	NA	NA	NA	NA	0.773454	5.8087	2.6	1.20042	0.0557594	1.77953
EmuJ_000036200	Testis specific protein pbs13 [Source:UniProtKB/TrEMBL;Acc:A0A087VWU0]		0.388294	0.175995	0.854832	3.42836	NA	0.0265302	0.340141	0	-1.82452	4.04208	0.734629	-0.317211
EmuJ_000036300	Actin cytoplasmic type 5 [Source:UniProtKB/TrEMBL;Acc:A0A087VX00]		4585.11	4881.52	-0.26018	0.183043	0.294848	-0.238602	4069.67	1737.97	-1.60994	0.264484	6.65214e-09	-1.57575
EmuJ_000036900	Transcription factor ovo 2 [Source:UniProtKB/TrEMBL;Acc:A0A087VX38]		0	0	NA	NA	NA	NA	0.0231737	0.478982	3.57527	2.29645	0.184017	1.34812
EmuJ_000037000			0	0	NA	NA	NA	NA	0	0	NA	NA	NA	NA
EmuJ_000037500	Histone H2B [Source:UniProtKB/TrEMBL;Acc:A0A077R436]		10.6688	4.79744	0.981885	0.321535	0.00980069	0.768113	3.71216	6.639	0.454815	0.556874	0.51763	0.415063
EmuJ_000037800	Expressed protein [Source:UniProtKB/TrEMBL;Acc:A0A087VWN0]		0.17762	0.329022	-1.04159	1.86561	NA	-0.0993087	0.923344	5.13291	2.12763	0.980194	0.0551503	1.63567
EmuJ_000038000	Expressed protein [Source:UniProtKB/TrEMBL;Acc:A0A087VX40]		0.0454581	0	1.84981	3.7922	NA	0.0467011	0.0198839	1.21393	5.3733	1.84831	0.00831691	2.57219
EmuJ_000038300	Leucine rich repeat protein SHOC 2 [Source:UniProtKB/TrEMBL;Acc:A0A087VWU7]		0.424575	0.612875	-0.717545	1.31153	NA	-0.127345	0.526822	2.09322	1.62354	1.07919	0.200824	1.19535
EmuJ_000038400			1.73155	0.884989	0.796009	0.592184	0.327657	0.409667	0.315522	1.22556	1.55329	1.14313	0.25303	1.11143
EmuJ_000039100			1.37558	1.15451	0.0732108	0.554351	0.941715	0.0400425	0.530884	6.9049	3.27615	0.605113	2.93525e-07	2.94955
EmuJ_000039600	Glycosyltransferase family member [Source:UniProtKB/TrEMBL;Acc:A0A087VX45]		0.0207556	0	0.942429	4.08047	NA	0.0205134	0.0261831	2.58994	6.5792	1.35971	5.3255e-06	4.43452
EmuJ_000039900	Beta 13 n galactosyltransferase [Source:UniProtKB/TrEMBL;Acc:A0A087VWV1]		0	0.014659	-0.981124	4.08047	NA	-0.0213556	0.0291885	1.74714	5.38995	1.25477	6.01462e-05	3.84704
EmuJ_000040000	Ribosomal protein L24 [Source:UniProtKB/TrEMBL;Acc:A0A087VX14]		549.788	447.712	0.123831	0.152735	0.589437	0.116495	330.996	257.652	-0.746393	0.278848	0.0158919	-0.728816
EmuJ_000040100	Transcription elongation factor b polypeptide 1 [Source:UniProtKB/TrEMBL;Acc:A0A087VWR0]		141.626	124.926	0.00905381	0.114351	0.963731	0.00874517	120.807	107.22	-0.551747	0.212604	0.0197097	-0.54412
EmuJ_000040200	BTB:POZ domain containing protein 10 [Source:UniProtKB/TrEMBL;Acc:A0A087VWN7]		54.9938	44.0641	0.146352	0.198315	0.627649	0.132309	120.237	61.4971	-1.34043	0.204269	3.47627e-10	-1.32331
EmuJ_000040300	Tubulin tyrosine ligase protein 12 [Source:UniProtKB/TrEMBL;Acc:A0A087VWV6]		80.5683	70.1076	0.0307363	0.151144	0.90632	0.0289507	41.6121	109.952	1.03631	0.346055	0.00645824	0.999275
EmuJ_000040350	Apoptosis protein 3 [Source:UniProtKB/TrEMBL;Acc:A0A087VX52]		275.71	259.526	-0.0843033	0.09381	0.544412	-0.0823474	269.537	278.375	-0.328302	0.111949	0.00773276	-0.327031
EmuJ_000040400	Krueppel factor 10 [Source:UniProtKB/TrEMBL;Acc:A0A087VX18]		137.526	182.147	-0.579286	0.240182	0.0507363	-0.501227	203.02	697.906	1.4021	0.299234	1.08709e-05	1.36421
EmuJ_000040500	Expressed protein [Source:UniProtKB/TrEMBL;Acc:A0A087VWR4]		6.08523	4.34963	0.304462	0.489842	0.689717	0.184942	7.60292	13.6658	0.46857	0.566916	0.512002	0.426005
EmuJ_000040600			46.5221	37.0019	0.158792	0.11069	0.289839	0.153708	39.9233	47.948	-0.114121	0.212087	0.681857	-0.11255
EmuJ_000040700	Adrenodoxin mitochondrial [Source:UniProtKB/TrEMBL;Acc:A0A087VX56]		33.3128	32.983	-0.153822	0.187875	0.585256	-0.140436	35.48	39.1547	-0.238621	0.343942	0.590901	-0.230171
EmuJ_000040800	Coiled coil domain containing protein 51 [Source:UniProtKB/TrEMBL;Acc:A0A087VWW2]		82.4403	66.6471	0.135591	0.0848138	0.227363	0.133008	68.133	88.1318	-0.00476198	0.21776	0.990774	-0.00469298
EmuJ_000040900	Tubulin alpha 1 chain [Source:UniProtKB/TrEMBL;Acc:A0A087VX24]		12.3787	9.46074	0.215381	0.2178	0.497686	0.190932	8.5116	17.4067	0.652385	0.242326	0.0152413	0.640726
EmuJ_000041100	Tubulin beta chain [Source:UniProtKB/TrEMBL;Acc:A0A087VWR6]		4.07659	3.703	-0.0361548	0.287787	0.943988	-0.0295535	3.94358	8.74723	0.783866	0.276246	0.0101684	0.765691
EmuJ_000041200	Annexin [Source:UniProtKB/TrEMBL;Acc:A0A087VWP5]		50.9709	260.507	-2.52771	0.579014	0.000100714	-1.29023	571.499	593.37	-0.329974	0.177521	0.105939	-0.326781
EmuJ_000041300	Annexin [Source:UniProtKB/TrEMBL;Acc:A0A087VX61]		419.284	235.664	0.658533	0.164089	0.000413431	0.613914	819.697	298.867	-1.83933	0.261344	1.47366e-11	-1.80117
EmuJ_000041350			50.8219	54.0141	-0.264683	0.327792	0.590543	-0.205223	51.45	59.4954	-0.164061	0.291448	0.66923	-0.159842
EmuJ_000041400	DDB1 and CUL4 associated factor 12 [Source:UniProtKB/TrEMBL;Acc:A0A087VWR9]		54.9077	50.0813	-0.0398449	0.103782	0.813597	-0.0387193	42.1461	78.147	0.512045	0.165331	0.0047346	0.507739
EmuJ_000041450	Oligodendrocyte transcription factor 2 [Source:UniProtKB/TrEMBL;Acc:A0A087VX29]		64.8311	58.1873	-0.015429	0.101731	0.93339	-0.0150097	46.6786	69.69	0.202343	0.149471	0.25493	0.20095
EmuJ_000041500	Wd40 repeat [Source:UniProtKB/TrEMBL;Acc:A0A087VWQ0]		34.2265	33.2902	-0.133223	0.144078	0.532067	-0.126156	32.9672	34.5289	-0.306532	0.176498	0.133685	-0.303599
EmuJ_000041600	Myosin regulatory light chain 2 smooth muscle [Source:UniProtKB/TrEMBL;Acc:A0A087VX66]		537.89	655.557	-0.454477	0.152259	0.0118788	-0.427711	1108.69	424.598	-1.75528	0.167771	2.24585e-24	-1.74008
EmuJ_000041700	ADP ribosylation factor protein 2 binding [Source:UniProtKB/TrEMBL;Acc:A0A087VWX0]		68.5091	72.7681	-0.258115	0.127298	0.110381	-0.247297	87.9869	226.293	1.00057	0.283398	0.00113961	0.976253
EmuJ_000041800	Tubulin tyrosine ligase protein 12 [Source:UniProtKB/TrEMBL;Acc:A0A087VX34]		110.104	97.3564	0.00655976	0.08816	0.966061	0.00642497	76.7368	92.0795	-0.109512	0.178775	0.63959	-0.108437
EmuJ_000042000			0.642942	2.21303	-1.95444	1.02197	NA	-0.530549	4.15899	5.18823	-0.0696082	0.778567	0.950326	-0.058698
EmuJ_000042100	Expressed conserved protein [Source:UniProtKB/TrEMBL;Acc:A0A087VWQ4]		64.6693	130.607	-1.18511	0.231092	3.18862e-06	-1.0357	244.027	104.196	-1.59193	0.253042	1.93258e-09	-1.5609
EmuJ_000042200	Tubulin alpha chain [Source:UniProtKB/TrEMBL;Acc:A0A087VX71]		4.74787	5.83131	-0.46471	0.298319	0.241999	-0.37464	1.44416	1.51351	-0.318892	0.54811	0.657678	-0.291862
EmuJ_000042300	Ubiquitin carboxyl terminal hydrolase 22 [Source:UniProtKB/TrEMBL;Acc:A0A087VWX5]		33.1668	32.8239	-0.155762	0.173066	0.543701	-0.144108	21.6819	50.4791	0.838453	0.209201	0.000193443	0.827221
EmuJ_000042400			35.1962	36.3321	-0.213975	0.230889	0.531153	-0.18704	28.712	73.2642	0.980416	0.26412	0.000597395	0.959588
EmuJ_000042500	Tubulin alpha chain [Source:UniProtKB/TrEMBL;Acc:A0A087VWS5]		2.75585	3.72327	-0.600361	0.42531	0.298749	-0.403136	2.04708	3.13921	0.243624	0.431052	0.667662	0.230414
EmuJ_000042600	Tubulin alpha 3 chain [Source:UniProtKB/TrEMBL;Acc:A0A087VWQ7]		1.25341	0.957863	0.225382	0.444074	0.751103	0.147013	1.11814	1.33878	-0.102564	0.54057	0.895251	-0.0940199
EmuJ_000042700	Tubulin alpha chain [Source:UniProtKB/TrEMBL;Acc:A0A087VX76]		0.203584	0.273339	-0.602187	0.960641	0.687269	-0.172818	0.127135	0.399283	1.34615	1.20911	0.359704	0.923087
EmuJ_000042800	Transmembrane 9 superfamily member [Source:UniProtKB/TrEMBL;Acc:A0A087VWY3]		177.073	196.477	-0.320122	0.118482	0.0252298	-0.308434	244.637	143.663	-1.13893	0.138819	2.36008e-15	-1.13216
EmuJ_000042900	Microtubule associated protein 2 [Source:UniProtKB/TrEMBL;Acc:A0A087VX43]		97.7347	151.203	-0.801376	0.110183	8.67216e-12	-0.775952	219.991	220.555	-0.365359	0.201627	0.115892	-0.36081
EmuJ_000043000	Sperm associated antigen 1 [Source:UniProtKB/TrEMBL;Acc:A0A087VWS9]		24.9268	18.3523	0.270688	0.121564	0.0749845	0.260304	10.9805	27.4254	0.939594	0.308332	0.0055118	0.912724
EmuJ_000043100	WD repeat containing protein 48 [Source:UniProtKB/TrEMBL;Acc:A0A087VWR1]		90.4508	76.5262	0.0691148	0.0762727	0.541	0.0680463	70.1667	134.408	0.560375	0.133712	9.25125e-05	0.557285
EmuJ_000043200			27.1239	26	-0.113125	0.156908	0.63733	-0.106079	28.8113	30.6685	-0.287574	0.204924	0.236339	-0.283885
EmuJ_000043300	Expressed protein [Source:UniProtKB/TrEMBL;Acc:A0A087VWY8]		134.069	100.593	0.244354	0.151818	0.223819	0.230037	47.2436	23.0602	-1.40067	0.425047	0.00252861	-1.32614
EmuJ_000043400	Pancreatic hormone [Source:UniProtKB/TrEMBL;Acc:A0A087VX47], Neuropeptide [Source: Koziol et. al. 2016]		4.16458	2.13436	0.789022	0.573705	0.314538	0.418845	0.955253	7.835	2.6087	0.763425	0.00168919	2.21635
EmuJ_000043500	7TM GPCR rhodopsin [Source:UniProtKB/TrEMBL;Acc:A0A087VWT2]		1.58989	0.945687	0.568636	0.407939	0.306727	0.392674	1.34924	29.392	4.05847	0.249217	8.77591e-58	3.98229
EmuJ_000043600	50S ribosomal protein L1 [Source:UniProtKB/TrEMBL;Acc:A0A087VWR3]		96.0475	97.2748	-0.18848	0.167738	0.430451	-0.175177	87.5801	68.3754	-0.72706	0.202601	0.000930633	-0.717912
EmuJ_000043700			0.621761	0.777512	-0.512648	0.837639	0.694877	-0.177459	0.850391	8.07573	2.91401	0.516949	8.78531e-08	2.69022
EmuJ_000043900	Glutamate receptor 4 [Source:UniProtKB/TrEMBL;Acc:A0A087VWZ2]		21.3658	18.1498	0.0644045	0.244394	0.876811	0.0554658	5.53007	18.1626	1.32689	0.773229	0.138811	1.11929
EmuJ_000044000	Glutamate receptor 2 [Source:UniProtKB/TrEMBL;Acc:A0A087VX50]		16.0874	13.2165	0.111951	0.268046	0.796897	0.0937745	3.74148	13.6752	1.47292	0.813006	0.115945	1.22231
EmuJ_000044100	Glutamate receptor 2 [Source:UniProtKB/TrEMBL;Acc:A0A087VWT8]		13.4164	10.4088	0.196909	0.27567	0.641372	0.1634	2.77195	11.9988	1.72159	0.728694	0.0354933	1.47798
EmuJ_000044200	Actin [Source:UniProtKB/TrEMBL;Acc:A0A087VWR7]		2.05805	5.83784	-1.68229	0.501856	0.00405426	-0.996707	4.32669	82.8655	3.88544	0.379208	2.04547e-23	3.71867
EmuJ_000044300			0.169746	0.573715	-1.93742	1.0464	0.151329	-0.498054	1.02589	0.390827	-1.79594	1.03732	0.134893	-1.34375
EmuJ_000044400			6.28907	9.66524	-0.791381	0.30932	0.036099	-0.628946	9.84956	1.25551	-3.3685	0.855473	0.00025521	-2.74091
EmuJ_000044600	Eukaryotic translation initiation factor 4E; Eukaryotic translation initiation factor 4E binding protein [Source:UniProtKB/TrEMBL;Acc:R4ZHA7]		591.843	424.527	0.309513	0.149342	0.101553	0.291938	371.729	237.756	-1.01372	0.257112	0.000249973	-0.993362
EmuJ_000044800			27.6227	20.4755	0.261409	0.143639	0.160046	0.247618	19.9516	43.5598	0.752606	0.211354	0.00102559	0.742333
EmuJ_000044900	Clathrin coat assembly protein ap 1 [Source:UniProtKB/TrEMBL;Acc:A0A087VWU2]		59.2187	62.6394	-0.252565	0.0879497	0.0162611	-0.2474	99.4434	69.1532	-0.89875	0.133797	1.27291e-10	-0.893786
EmuJ_000045000	Hippocampus abundant transcript 1 protein [Source:UniProtKB/TrEMBL;Acc:A0A087VWS0]		39.69	40.0784	-0.185998	0.114784	0.2202	-0.179612	80.7562	76.4118	-0.448121	0.294904	0.195775	-0.436355
EmuJ_000045100	Coiled coil domain containing protein 132 [Source:UniProtKB/TrEMBL;Acc:A0A087VX93]		62.2243	61.8107	-0.159801	0.12907	0.37737	-0.152924	45.9091	69.3381	0.220471	0.128809	0.139919	0.219342
EmuJ_000045200	Protein dopey 1 [Source:UniProtKB/TrEMBL;Acc:A0A087VX01]		26.1304	28.7742	-0.309214	0.142173	0.0832815	-0.293217	33.1194	31.5388	-0.45015	0.212589	0.0620675	-0.443929
EmuJ_000045300	Insulin IGF relaxin [Source:UniProtKB/TrEMBL;Acc:A0A087VX60] EmILP1		0.650536	0.628869	-0.113417	0.771513	0.93576	-0.0434529	0.336082	11.8627	4.71876	0.611388	1.06593e-13	4.24664
EmuJ_000045400	Expressed protein [Source:UniProtKB/TrEMBL;Acc:A0A087VWU6] EmILP2		16.0538	11.1162	0.356212	0.197928	0.16589	0.322159	9.45165	10.7727	-0.187031	0.278068	0.60386	-0.182665
EmuJ_000045500	2-(3-amino-3-carboxypropyl)histidine synthase subunit 1 [Source:UniProtKB/TrEMBL;Acc:A0A087VWS3]		55.9557	50.2647	-0.0167404	0.086156	0.910792	-0.0164115	50.6405	55.5535	-0.242044	0.126048	0.0936992	-0.240857
EmuJ_000045600	Expressed conserved protein [Source:UniProtKB/TrEMBL;Acc:A0A087VX98]		96.827	87.1612	-0.0201898	0.162835	0.944694	-0.0188413	69.2209	43.3051	-1.05774	0.299338	0.0011293	-1.02918
EmuJ_000045700			0.400123	0.515477	-0.537482	0.555033	0.508918	-0.293749	0.0274077	5.4039	7.3896	1.08416	6.5912e-11	5.89536
EmuJ_000045800	Inosine triphosphate pyrophosphatase [Source:UniProtKB/TrEMBL;Acc:A0A087VX64]		39.0831	29.7343	0.223725	0.166895	0.329309	0.208076	38.8666	55.2899	0.12859	0.341286	0.782359	0.124103
EmuJ_000045900	Origin recognition complex subunit 3 [Source:UniProtKB/TrEMBL;Acc:A0A087VWV0]		70.5964	36.5997	0.777349	0.0901263	2.92329e-16	0.76067	23.7266	33.1161	0.104611	0.300054	0.799208	0.101773
EmuJ_000046000	Origin recognition complex subunit 3 [Source:UniProtKB/TrEMBL;Acc:A0A087VWS6]		14.3309	5.9712	1.096	0.244622	6.26157e-05	0.943683	5.77723	12.3254	0.713206	0.486698	0.213728	0.664451
EmuJ_000046200	Polycystin 2 [Source:UniProtKB/TrEMBL;Acc:A0A0S4MN41]		23.9739	17.0067	0.323597	0.106506	0.0102646	0.313983	14.0491	43.6718	1.26472	0.248634	1.58271e-06	1.24096
EmuJ_000046400			0.389626	0.552582	-0.674458	1.38708	NA	-0.109086	0.309959	1.86124	2.11844	1.3025	0.163036	1.40385
EmuJ_000046500	Jnk:sapk associated protein [Source:UniProtKB/TrEMBL;Acc:A0A087VWS8]		39.8033	60.3363	-0.771704	0.119686	2.00284e-09	-0.742978	65.4685	64.007	-0.411864	0.18017	0.0424064	-0.407759
EmuJ_000046600	High temperature induced dauer formation protein [Source:UniProtKB/TrEMBL;Acc:A0A087VXA6]		95.2	90.7287	-0.101559	0.0901162	0.429148	-0.0993804	84.2074	132.829	0.277149	0.16571	0.149954	0.274809
EmuJ_000046700	Expressed protein [Source:UniProtKB/TrEMBL;Acc:A0A087VX17]		42.0889	42.2055	-0.173304	0.194901	0.549037	-0.157184	53.2564	96.3607	0.484564	0.25835	0.102354	0.474738
EmuJ_000046800	Inosine triphosphate pyrophosphatase [Source:UniProtKB/TrEMBL;Acc:A0A087VX74]		12.4816	9.24484	0.262975	0.221787	0.400912	0.232153	14.6352	34.0665	0.841163	0.28117	0.00651689	0.821031
EmuJ_000046900			0	0	NA	NA	NA	NA	0	0.0885784	1.68934	4.04691	NA	0.307813
EmuJ_000047000	Diagnostic antigen gp50 [Source:UniProtKB/TrEMBL;Acc:A0A087VWT3]		0	0	NA	NA	NA	NA	0	0.482626	3.84209	3.94042	0.430335	0.60047
EmuJ_000047400	Hypothetical transcript [Source:UniProtKB/TrEMBL;Acc:A0A087VXB1]		0	0	NA	NA	NA	NA	0	0.304636	2.22512	4.00876	0.671799	0.307813
EmuJ_000047500			2.24365	2.55424	-0.351812	0.415155	0.570556	-0.240017	0.024824	0.282847	2.91776	2.27673	0.284011	1.09619
EmuJ_000047600	Non capsid protein NS 1 [Source:UniProtKB/TrEMBL;Acc:A0A077RCS4]		0	0	NA	NA	NA	NA	0	0	NA	NA	NA	NA
EmuJ_000047700	Non capsid protein NS 1 [Source:UniProtKB/TrEMBL;Acc:A0A077RCT5]		0.0669383	0.113421	-0.95367	2.07322	NA	-0.0761747	0	0	NA	NA	NA	NA
EmuJ_000047800			0.142188	0.334827	-1.39713	1.20031	NA	-0.287912	0	0.195697	3.33792	2.708	0.304679	1.04578
EmuJ_000048100	Non capsid protein NS 1 [Source:UniProtKB/TrEMBL;Acc:A0A087VWW3]		0.0848039	0.11603	-0.612623	1.3945	NA	-0.0981784	0	0.0662865	2.22512	4.00876	0.671799	0.307813
EmuJ_000048200			0.0283382	0	0.942429	4.08047	NA	0.0205134	0	0.163589	3.11215	3.69316	0.502614	0.608118
EmuJ_000048300	Non capsid protein NS 1 [Source:UniProtKB/TrEMBL;Acc:A0A077RCT5]		0	0	NA	NA	NA	NA	0	0	NA	NA	NA	NA
EmuJ_000048400			0	0	NA	NA	NA	NA	0	0	NA	NA	NA	NA
EmuJ_000048500	Non capsid protein NS 1 [Source:UniProtKB/TrEMBL;Acc:A0A077RCT5]		0	0	NA	NA	NA	NA	0	0	NA	NA	NA	NA
EmuJ_000048600			0	0	NA	NA	NA	NA	0	0	NA	NA	NA	NA
EmuJ_000048800	Charged multivesicular body protein 3 [Source:UniProtKB/TrEMBL;Acc:U6HG08]		0	0	NA	NA	NA	NA	0	0	NA	NA	NA	NA
EmuJ_000049700	Diagnostic antigen gp50 [Source:UniProtKB/TrEMBL;Acc:A0A087VWT9]		72.5791	2.92252	4.45571	0.862884	2.66876e-06	1.19483	0.0375273	0.406216	2.83585	2.2084	0.282979	1.11319
EmuJ_000049800			0	0	NA	NA	NA	NA	0	0	NA	NA	NA	NA
EmuJ_000049900	Expressed protein [Source:UniProtKB/TrEMBL;Acc:A0A087VX26]		0.134894	0	0.942429	4.08047	NA	0.0205134	0	18.003	7.60485	1.3568	1.04745e-07	4.92283
EmuJ_000050000			0	0	NA	NA	NA	NA	0	0	NA	NA	NA	NA
EmuJ_000050100	Diagnostic antigen gp50 [Source:UniProtKB/TrEMBL;Acc:A0A087VWW7]		2.41465	0.369966	2.50932	0.700096	0.00192672	1.11028	0	0.325288	3.63339	2.57972	0.234342	1.19541
EmuJ_000050300			0.143699	0.0698653	0.854907	3.40308	NA	0.0269093	0	0.153783	1.68382	4.04723	NA	0.307813
EmuJ_000050500	Hypothetical transcript [Source:UniProtKB/TrEMBL;Acc:U6HG52]		0	0	NA	NA	NA	NA	0	0	NA	NA	NA	NA
EmuJ_000050600			3.99833	6.68893	-0.916823	0.414346	0.077188	-0.62677	5.25679	40.8342	2.63592	1.65273	NA	1.38845
EmuJ_000051400	Cytoplasmic antigen 1 [Source:UniProtKB/TrEMBL;Acc:A0A087VXC4]		0.22096	0.193557	0.00265211	1.81843	NA	0.000267861	0.832201	7.52061	2.84931	1.26146	0.0451748	1.89121
EmuJ_000051500	rRNA promoter binding protein [Source:UniProtKB/TrEMBL;Acc:A0A087VX35]		0.443489	0.526523	-0.416019	0.850008	0.760682	-0.14111	15.3924	473.081	4.64281	2.03899	NA	1.71819
EmuJ_000052200			0	0	NA	NA	NA	NA	0	0	NA	NA	NA	NA
EmuJ_000052400			0	0	NA	NA	NA	NA	0	0	NA	NA	NA	NA
EmuJ_000052500			0	0	NA	NA	NA	NA	0.226627	1.1954	1.95947	1.52253	0.281845	1.14474
EmuJ_000052600	NAD-specific glutamate dehydrogenase [Source:UniProtKB/TrEMBL;Acc:A0A087VWV7]		15.1946	17.6683	-0.388914	0.33226	0.407855	-0.299636	7.60363	24.8084	1.33894	0.39537	0.0018707	1.27697
EmuJ_000052700			0.0779906	0.0758367	-0.019342	3.79405	NA	-0.000485319	0.0995853	0.122375	-0.0262262	4.08047	0.996466	-0.00425482
EmuJ_000052800			0.251522	0.225164	-0.016869	2.28653	NA	-0.00111567	0.968214	1.37295	0.208823	2.95234	0.961196	0.0562936
EmuJ_000052900	Heat shock protein SSB1 [Source:UniProtKB/TrEMBL;Acc:A0A087VXA2]		0.0328651	0.0597708	-0.914757	2.7999	NA	-0.0414258	0.261442	0.720698	1.05176	1.06596	0.424226	0.779489
EmuJ_000053000			0	0	NA	NA	NA	NA	0.117549	0.358063	1.15953	2.77489	0.755613	0.348002
EmuJ_000053100			0.0161104	0	0.942429	4.08047	NA	0.0205134	0.0142483	0.12761	2.60627	3.42091	0.549601	0.530122
EmuJ_000053200	Protein murine brachyury [Source:UniProtKB/TrEMBL;Acc:A0A087VXD8]		0	0	NA	NA	NA	NA	0	0.0638248	1.68382	4.04723	NA	0.307813
EmuJ_000053300			0	0	NA	NA	NA	NA	0	0	NA	NA	NA	NA
EmuJ_000053400	Protein clec16a [Source:UniProtKB/TrEMBL;Acc:A0A087VXA7]		45.3912	47.0773	-0.225432	0.154073	0.278185	-0.211859	60.3271	83.695	0.0896585	0.201371	0.738543	0.0885449
EmuJ_000053500	Expressed conserved protein [Source:UniProtKB/TrEMBL;Acc:A0A087VWZ4]		56.4077	51.9479	-0.0519933	0.112413	0.774784	-0.0502781	45.097	61.4509	0.0715842	0.146395	0.713357	0.0711111
EmuJ_000053600			119.676	90.7219	0.22732	0.133487	0.195571	0.216888	95.8897	204.446	0.710877	0.208688	0.00175114	0.701404
EmuJ_000053700	Expressed conserved protein [Source:UniProtKB/TrEMBL;Acc:A0A087VXE2]		142.454	168.115	-0.410294	0.109031	0.00105362	-0.39754	105.99	284.65	1.05184	0.13545	7.41136e-14	1.04589
EmuJ_000053800	SLC10 [Source:UniProtKB/TrEMBL;Acc:A0A087VX58]		86.736	85.1195	-0.143747	0.111051	0.350468	-0.139116	96.0986	77.9688	-0.671156	0.224584	0.00657805	-0.660803
EmuJ_000053900	Acyl protein thioesterase 12 [Source:UniProtKB/TrEMBL;Acc:A0A087VXB2]		102.939	106.787	-0.224724	0.138132	0.218214	-0.213719	87.0482	106.572	-0.0839527	0.175033	0.716995	-0.0831619
EmuJ_000054000	Adenylate kinase domain containing protein 1 [Source:UniProtKB/TrEMBL;Acc:A0A087VWZ9]		0.590653	0.785575	-0.588495	0.351775	0.204921	-0.441247	0.23264	6.15815	4.33925	0.453853	1.68711e-20	4.07821
EmuJ_000054100	Adenylate kinase domain containing protein 1 [Source:UniProtKB/TrEMBL;Acc:A0A087VWX2]		0.0753483	0.0209531	1.45243	2.60075	NA	0.0767715	0.0322756	0.255706	2.92543	2.10222	0.240854	1.13745
EmuJ_000054200	Adenylate kinase domain containing protein 1 [Source:UniProtKB/TrEMBL;Acc:A0A087VXE5]		0.0255145	0.140422	-2.53304	2.24358	NA	-0.162345	0.130616	0.215448	0.353971	1.94519	0.899436	0.16281
EmuJ_000054250	Hypothetical transcript [Source:UniProtKB/TrEMBL;Acc:A0A087VX63]		0.646701	0.519611	0.137016	0.788195	0.921972	0.051212	0.556692	1.29805	0.851054	0.778761	0.369765	0.71558
EmuJ_000054300	Cj cadherin [Source:UniProtKB/TrEMBL;Acc:A0A087VXB7]		88.3833	76.5544	0.0347563	0.0942325	0.821792	0.0339429	78.0388	59.0912	-0.777061	0.19337	0.000185381	-0.768149
EmuJ_000054400	Coiled coil domain containing protein 37 [Source:UniProtKB/TrEMBL;Acc:A0A087VX05]		7.07571	4.42894	0.504312	0.27252	0.15156	0.420089	1.40491	16.8925	3.2234	0.348928	3.29641e-19	3.10605
EmuJ_000054500	Expressed conserved protein [Source:UniProtKB/TrEMBL;Acc:A0A087VWX7]		871.651	713.412	0.116774	0.109834	0.461124	0.113091	912.58	861.225	-0.461551	0.182008	0.0229861	-0.456857
EmuJ_000054600			6.50732	5.29804	0.129904	0.248166	0.743537	0.111371	2.91638	10.3148	1.45331	0.473845	0.00518946	1.35864
EmuJ_000054700	Death domain containing protein [Source:UniProtKB/TrEMBL;Acc:A0A087VX68]		2.99678	1.00208	1.40994	0.264849	1.19132e-06	1.18612	0.502351	0.890007	0.430763	0.581185	0.562252	0.390037
EmuJ_000054800	GTPase activating protein ZNF289 [Source:UniProtKB/TrEMBL;Acc:A0A087VXC2]		140.382	133.714	-0.100836	0.077191	0.34509	-0.0992403	129.99	130.259	-0.374739	0.149558	0.0248051	-0.372157
EmuJ_000054900	Expressed conserved protein [Source:UniProtKB/TrEMBL;Acc:A0A087VX10]		112.654	71.772	0.477543	0.137207	0.00271466	0.45445	71.08	110.929	0.265469	0.197339	0.258317	0.262299
EmuJ_000055100	Expressed protein [Source:UniProtKB/TrEMBL;Acc:A0A087VWY1]		449.233	267.587	0.574869	0.106993	9.22218e-07	0.55764	159.974	125.862	-0.72165	0.157106	1.65223e-05	-0.716165
EmuJ_000055200	Hypothetical transcript [Source:UniProtKB/TrEMBL;Acc:A0A087VXF5]		0.295528	0.1345	0.980057	2.37163	NA	0.0601917	0.317409	1.96695	2.18574	1.32068	0.154816	1.42658
EmuJ_000055300			1.31672	1.05739	0.151796	0.41585	0.823607	0.103444	0.845424	35.2061	4.96571	0.267515	8.76535e-75	4.85932
EmuJ_000055400	DnaJ subfamily C 6 [Source:UniProtKB/TrEMBL;Acc:A0A087VXC5]		33.5493	23.1578	0.361377	0.174657	0.102229	0.333883	10.7861	66.7211	2.25247	0.190369	6.26656e-31	2.2274
EmuJ_000055500			97.4963	76.9801	0.169259	0.0837184	0.11172	0.166117	61.8574	90.032	0.168895	0.151919	0.360443	0.167695
EmuJ_000055600	Expressed conserved protein [Source:UniProtKB/TrEMBL;Acc:A0A087VWY7]		231.403	209.236	-0.0254704	0.102547	0.8852	-0.0247674	158.218	193.99	-0.0792393	0.143989	0.674588	-0.078733
EmuJ_000055700	Expressed conserved protein [Source:UniProtKB/TrEMBL;Acc:A0A087VXG0]		1.41911	0.811023	0.635839	1.0867	NA	0.152187	0.411228	3.19719	2.48141	1.36105	0.113455	1.59656
EmuJ_000055800	Expressed protein [Source:UniProtKB/TrEMBL;Acc:A0A087VX78]		106.346	124.442	-0.398662	0.127702	0.0081077	-0.381858	103.493	68.5849	-0.969282	0.247975	0.000285406	-0.951103
EmuJ_000055900	Protein quaking [Source:UniProtKB/TrEMBL;Acc:A0A087VXC9]		87.1495	103.047	-0.413012	0.0847996	1.09592e-05	-0.405149	132.804	111.172	-0.628211	0.186725	0.00201	-0.621493
EmuJ_000056100	FERM central domain [Source:UniProtKB/TrEMBL;Acc:A0A087VX22]		87.7575	90.1916	-0.211605	0.0992866	0.0904153	-0.206121	112.203	118.729	-0.293741	0.147979	0.0821154	-0.291759
EmuJ_000056200	Expressed protein [Source:UniProtKB/TrEMBL;Acc:A0A087VWZ3]		34.0068	21.2072	0.509775	0.150716	0.00369938	0.480328	18.2898	47.7446	1.00496	0.246938	0.000151798	0.986332
EmuJ_000056300	Adenylosuccinate lyase [Source:UniProtKB/TrEMBL;Acc:A0A087VXG3]		174.277	171.641	-0.149008	0.0858905	0.185523	-0.146099	175.936	233.485	0.0356372	0.173253	0.886293	0.0353084
EmuJ_000056400	Expressed conserved protein [Source:UniProtKB/TrEMBL;Acc:A0A087VX83]		0.365983	0.0920358	1.84056	1.37825	NA	0.308534	0.100502	0.174993	0.42195	2.0039	0.882809	0.185544
EmuJ_000056500	Protocadherin 9 [Source:UniProtKB/TrEMBL;Acc:A0A087VXD3]		33.954	26.3075	0.196617	0.109378	0.166521	0.190467	17.4647	56.8587	1.31757	0.263316	2.39231e-06	1.28982
EmuJ_000056650	EGF region [Source:UniProtKB/TrEMBL;Acc:A0A087VX27]		39.8308	39.4382	-0.156315	0.109748	0.293838	-0.151393	24.6589	66.3995	1.05252	0.187961	1.07734e-07	1.04112
EmuJ_000056700	Expressed protein [Source:UniProtKB/TrEMBL;Acc:A0A087VWZ8]		37.9978	33.9376	-0.00930409	0.109349	0.961185	-0.00901321	20.2954	45.7725	0.790228	0.23224	0.00177364	0.777238
EmuJ_000056800	Transcription factor iib [Source:UniProtKB/TrEMBL;Acc:A0A087VX89]		93.462	86.5559	-0.0605651	0.117442	0.746994	-0.0583909	87.6661	105.611	-0.107435	0.141791	0.552126	-0.106769
EmuJ_000056900	Bone morpholocus tagtic protein antagonist noggin [Source:UniProtKB/TrEMBL;Acc:A0A087VXD9]		20.4744	20.1663	-0.147979	0.184866	0.594492	-0.135482	51.2487	54.3462	-0.290132	0.235129	0.304037	-0.285237
EmuJ_000057100	Exonuclease RNase T DNA polymerase III [Source:UniProtKB/TrEMBL;Acc:A0A087VX30]		82.2818	75.7897	-0.0525025	0.108938	0.764483	-0.0508727	98.9115	93.9891	-0.444809	0.193021	0.0406509	-0.439723
EmuJ_000057200	Protein zyg [Source:UniProtKB/TrEMBL;Acc:A0A087VX03]		31.7708	32.8118	-0.217508	0.0974888	0.0744727	-0.212067	41.2141	38.4654	-0.479843	0.182165	0.0177952	-0.474953
EmuJ_000057300	RBR-type E3 ubiquitin transferase [Source:UniProtKB/TrEMBL;Acc:A0A087VXH3]		99.7559	85.4078	0.0521247	0.0746586	0.649594	0.0513521	92.8341	121.236	0.0129401	0.143123	0.949798	0.0128585
EmuJ_000057400	tRNA (guanine-N(7)-)-methyltransferase [Source:UniProtKB/TrEMBL;Acc:A0A087VX95]		64.9512	59.3339	-0.0411715	0.0941928	0.787462	-0.0402086	66.4733	58.5894	-0.556989	0.163907	0.00179932	-0.552382
EmuJ_000057500	Syntaxin 5 [Source:UniProtKB/TrEMBL;Acc:A0A087VXE0]		63.8792	61.6685	-0.121193	0.0936748	0.350691	-0.11839	69.69	73.2355	-0.303173	0.150299	0.076711	-0.301065
EmuJ_000057600	Expressed protein [Source:UniProtKB/TrEMBL;Acc:A0A087VX37]		239.633	271.671	-0.350917	0.182459	0.133617	-0.321984	226.059	192.024	-0.593605	0.34527	0.138011	-0.572446
EmuJ_000057700	Prominin protein [Source:UniProtKB/TrEMBL;Acc:A0A087VX08]		183.31	182.36	-0.164343	0.0816364	0.113473	-0.161439	128.377	256.225	0.621363	0.181006	0.00160018	0.615113
EmuJ_000057800			2.42152	2.04553	0.0719374	0.637983	0.949084	0.0342776	4.08106	6.26353	0.227998	0.611884	0.784833	0.204396
EmuJ_000057900	Nodal modulator 1 [Source:UniProtKB/TrEMBL;Acc:A0A087VX99]		102.938	94.8303	-0.0533458	0.0996661	0.736345	-0.0519528	62.2671	92.5235	0.193107	0.149237	0.279081	0.191782
EmuJ_000058000	Translationally controlled tumor protein [Source:UniProtKB/TrEMBL;Acc:A0A087VXE6]		677.456	578.466	0.0563137	0.103522	0.732743	0.0547305	403.251	288.062	-0.86448	0.274795	0.00406928	-0.844695
EmuJ_000058100	Receptor type tyrosine protein phosphatase [Source:UniProtKB/TrEMBL;Acc:A0A087VX41]		7.79724	7.69289	-0.152665	0.128197	0.398549	-0.146182	3.0628	51.0924	3.6843	0.201894	2.43715e-72	3.63822
EmuJ_000058200	Rna exonuclease 1 [Source:UniProtKB/TrEMBL;Acc:A0A087VX13]		58.9508	57.0955	-0.125483	0.0791031	0.231786	-0.123399	52.9515	81.2682	0.245606	0.16147	0.195254	0.243637
EmuJ_000058300	Expressed conserved protein [Source:UniProtKB/TrEMBL;Acc:A0A087VXH9]		57.943	364.83	-2.82841	0.242574	2.68649e-29	-2.43907	519.011	184.356	-1.88704	0.349085	3.06485e-07	-1.81831
EmuJ_000058400	Expressed conserved protein [Source:UniProtKB/TrEMBL;Acc:A0A087VXA5]		5.18941	18.1466	-1.97824	0.395869	6.06016e-06	-1.38943	17.0533	11.3472	-0.972817	0.553502	0.128579	-0.888176
EmuJ_000058500	Expressed conserved protein [Source:UniProtKB/TrEMBL;Acc:A0A087VXF1]		82.1344	140.555	-0.947888	0.127242	2.53368e-12	-0.908206	172.117	94.6081	-1.24292	0.208376	1.36293e-08	-1.2264
EmuJ_000058600	Expressed protein [Source:UniProtKB/TrEMBL;Acc:A0A087VX46]		34.1202	30.2086	0.00512319	0.177363	0.986292	0.0047222	17.381	13.1496	-0.781594	0.370519	0.0631155	-0.749742
EmuJ_000058700	Nuclear pore complex protein Nup188 [Source:UniProtKB/TrEMBL;Acc:A0A087VX20]		99.7188	79.4817	0.15579	0.0934704	0.206494	0.152201	40.1447	68.7059	0.393195	0.168335	0.0377773	0.38977
EmuJ_000058800	Mitochondrial processing peptidase [Source:UniProtKB/TrEMBL;Acc:A0A087VXI4]		99.1741	81.7558	0.10634	0.0909173	0.408224	0.104019	89.7024	77.5038	-0.585467	0.158105	0.000618066	-0.58096
EmuJ_000058900	Timeless [Source:UniProtKB/TrEMBL;Acc:A0A087VXA9]		120.517	61.7639	0.791879	0.0905716	1.09572e-16	0.774725	32.1495	49.2118	0.236921	0.213844	0.362232	0.233609
EmuJ_000059000			44.5832	41.655	-0.0723703	0.143297	0.752119	-0.0685693	19.3531	38.1487	0.602347	0.293411	0.0709735	0.586737
EmuJ_000059100	Related to multifunctional cyclin dependent [Source:UniProtKB/TrEMBL;Acc:A0A087VX51]		74.7241	64.7498	0.0350161	0.0870645	0.803716	0.0343141	50.2963	97.1755	0.579015	0.166282	0.00135068	0.574094
EmuJ_000059200			19.6329	19.6926	-0.176796	0.16412	0.454049	-0.164814	21.3454	27.0011	-0.0379092	0.201708	0.896062	-0.0374364
EmuJ_000059300	Expressed conserved protein [Source:UniProtKB/TrEMBL;Acc:A0A087VXI9]		5.14412	3.84798	0.239971	0.515754	0.773911	0.139793	2.88596	5.45853	0.549868	0.66518	0.511983	0.483318
EmuJ_000059400	Pikachurin [Source:UniProtKB/TrEMBL;Acc:A0A087VXB4]		2.91886	2.37994	0.125603	0.276003	0.778178	0.104174	2.3127	55.1748	4.19209	0.267848	1.84881e-53	4.10096
EmuJ_000059500	Glycoside hydrolase subgroup catalytic core [Source:UniProtKB/TrEMBL;Acc:A0A087VXG1]		51.7515	53.2088	-0.213678	0.181361	0.404011	-0.196255	89.6823	35.8128	-1.69713	0.353076	6.18177e-06	-1.6339
EmuJ_000059600	Transmembrane protein 186 [Source:UniProtKB/TrEMBL;Acc:A0A087VX57]		50.6138	45.9395	-0.0304315	0.130238	0.892353	-0.029099	38.9222	51.2468	0.0259779	0.215094	0.931719	0.0256104
EmuJ_000059700	Calcineurin phosphoesterase family protein [Source:UniProtKB/TrEMBL;Acc:A0A087VX32]		11.7705	9.54281	0.129364	0.21145	0.694965	0.115435	12.0264	17.229	0.144221	0.195592	0.564243	0.142527
EmuJ_000059800	Tegumental protein [Source:UniProtKB/TrEMBL;Acc:A0A087VXJ4]		56.6959	151.693	-1.59099	0.202601	1.27894e-13	-1.4322	226.131	148.09	-0.988109	0.222841	3.34552e-05	-0.97312
EmuJ_000059900			12.7445	13.4301	-0.249076	0.255327	0.504589	-0.21182	21.5598	37.9207	0.442317	0.28522	0.186005	0.431395
EmuJ_000060000	Mitochondrial ribosomal protein L38 [Source:UniProtKB/TrEMBL;Acc:A0A087VX62]		182.347	153.856	0.0745462	0.0960708	0.608416	0.0727342	152.866	120.213	-0.724566	0.131312	1.6791e-07	-0.720713
EmuJ_000060100	Stomatin [Source:UniProtKB/TrEMBL;Acc:A0A087VX36]		154.977	155.095	-0.172864	0.0807426	0.0886794	-0.169875	133.917	234.799	0.436125	0.120711	0.00085567	0.434162
EmuJ_000060200	FUN14 domain containing protein 1 [Source:UniProtKB/TrEMBL;Acc:A0A087VXJ9]		195.878	187.485	-0.108388	0.0800385	0.32327	-0.106545	144.64	152.961	-0.295733	0.252892	0.332711	-0.289979
EmuJ_000060300	Sentrin specific protease 7 [Source:UniProtKB/TrEMBL;Acc:A0A087VXC7]		105.716	85.0267	0.142164	0.0971355	0.278026	0.138634	89.3058	103.239	-0.165091	0.129347	0.285974	-0.164238
EmuJ_000060400	Dual specificity protein phosphatase 16 [Source:UniProtKB/TrEMBL;Acc:A0A087VXH0]		34.1047	35.0816	-0.214235	0.123913	0.187343	-0.205711	43.3664	95.2815	0.757911	0.175293	5.34104e-05	0.750758
EmuJ_000060500	Transmembrane 9 superfamily protein [Source:UniProtKB/TrEMBL;Acc:A0A087VX67]		116.176	106.29	-0.0441686	0.114392	0.812106	-0.0426618	95.0713	86.911	-0.506042	0.149181	0.00183712	-0.502574
EmuJ_000060600	Lethal2 giant larvae protein 2 [Source:UniProtKB/TrEMBL;Acc:A0A087VX44]		57.7692	55.9374	-0.124351	0.169718	0.630267	-0.115381	81.37	92.9872	-0.185457	0.223879	0.511196	-0.182618
EmuJ_000060700	Protein tyrosine kinase [Source:UniProtKB/TrEMBL;Acc:A0A087VXK3]		62.6985	111.629	-1.00238	0.122342	9.58114e-15	-0.963459	133.072	151.959	-0.181663	0.146926	0.302992	-0.180454
EmuJ_000060800	Nipped-B protein [Source:UniProtKB/TrEMBL;Acc:A0A087VXD2]		64.6756	61.3299	-0.0949423	0.0713393	0.333541	-0.0936559	40.8426	74.4204	0.490376	0.143826	0.00173319	0.487251
EmuJ_000060900	Endophilin B2 [Source:UniProtKB/TrEMBL;Acc:A0A087VXH4]		333.172	299.766	-0.0172299	0.124967	0.939349	-0.0165329	649.342	254.189	-1.72844	0.185142	1.36103e-19	-1.71026
EmuJ_000061000	Cytosolic Fe S cluster assembly factor nubp1 [Source:UniProtKB/TrEMBL;Acc:A0A087VX72]		112.935	91.4706	0.132148	0.0910743	0.282885	0.129254	102.171	109.486	-0.272123	0.242418	0.355491	-0.26725
EmuJ_000061100	Cyclic nucleotide gated cation channel [Source:UniProtKB/TrEMBL;Acc:A0A087VX48]		1.96371	1.23676	0.494087	0.320551	0.247845	0.3869	1.19525	29.7535	4.25685	0.242893	8.95775e-67	4.18084
EmuJ_000061200	Actin [Source:UniProtKB/TrEMBL;Acc:U6HS43]		86.4878	171.006	-1.15511	0.239497	1.36202e-05	-1.00014	224.847	2512.06	3.09053	0.337661	7.14523e-19	2.98492
EmuJ_000061400	Agrin [Source:UniProtKB/TrEMBL;Acc:A0A087VXK8]		21.354	68.5192	-1.85353	0.456012	0.000336707	-1.17958	62.287	115.877	0.506594	0.287588	0.127629	0.493923
EmuJ_000061600	Discoidin domain containing receptor 2 [Source:UniProtKB/TrEMBL;Acc:A0A087VXD7]		34.4088	33.0262	-0.112986	0.111763	0.486226	-0.109301	97.4383	54.2357	-1.22663	0.176715	2.84318e-11	-1.21487
EmuJ_000061700	Expressed conserved protein [Source:UniProtKB/TrEMBL;Acc:A0A087VXI1]		0.185903	0.0905397	0.921975	2.01999	NA	0.076381	0.250461	0.149247	-1.06253	2.20552	0.715846	-0.423484
EmuJ_000061800			0.0515989	0	1.82511	3.81309	NA	0.0462691	0	0.0276195	0.935546	4.08047	NA	0.151778
EmuJ_000061900			0.0256562	0.0456582	-0.914751	2.79411	NA	-0.0415852	0.192812	0.10655	-1.29739	1.72693	0.55624	-0.665708
EmuJ_000062000	Expressed conserved protein [Source:UniProtKB/TrEMBL;Acc:A0A087VXL2]		130.097	110.229	0.066987	0.0884196	0.618004	0.0656027	121.316	144.2	-0.121224	0.157182	0.544008	-0.120302
EmuJ_000062100	Cyclin t1 [Source:UniProtKB/TrEMBL;Acc:A0A087VXE4]		62.1446	53.6164	0.0413783	0.0874536	0.769795	0.0405413	60.5512	86.9716	0.147086	0.120168	0.308212	0.14643
EmuJ_000062300	Proteasome subunit beta type [Source:UniProtKB/TrEMBL;Acc:A0A087VXI5]		284.944	207.92	0.282354	0.157125	0.166623	0.264713	219.76	151.007	-0.926016	0.229613	0.000175417	-0.911116
EmuJ_000062400	Pdz domain containing protein [Source:UniProtKB/TrEMBL;Acc:A0A087VX82]		178.935	127.444	0.31953	0.194935	0.214669	0.289801	140.334	116.839	-0.625826	0.252625	0.0266822	-0.613677
EmuJ_000062500	Sodium/hydrogen exchanger [Source:UniProtKB/TrEMBL;Acc:A0A087VX59]		5.19912	12.6261	-1.45599	0.665142	0.0809839	-0.654944	43.032	94.7705	0.750466	0.489016	0.191051	0.698626
EmuJ_000062600	Sodium/hydrogen exchanger [Source:UniProtKB/TrEMBL;Acc:A0A087VXL8]		2.86151	3.43439	-0.43867	0.336399	0.34597	-0.336092	3.58285	36.1078	2.97206	0.268843	4.10664e-27	2.90667
EmuJ_000062700			51.8349	57.2255	-0.312301	0.145229	0.0872345	-0.295479	27.0827	100.793	1.52565	0.210746	3.59202e-12	1.50494
EmuJ_000062800	Protection of telomeres protein 1 [Source:UniProtKB/TrEMBL;Acc:A0A087VXJ1]		81.7946	69.3625	0.0670258	0.0798127	0.574657	0.0658928	49.2388	84.3734	0.400253	0.14506	0.0126875	0.397657
EmuJ_000062900			6.37746	5.24832	0.103581	0.449522	0.893598	0.0670434	0.198432	0.341466	0.456359	2.2272	0.886478	0.177133
EmuJ_000063000	Wd40 repeat [Source:UniProtKB/TrEMBL;Acc:A0A087VX65]		65.1574	52.3731	0.143829	0.080161	0.167465	0.141376	52.8076	82.7913	0.270707	0.196165	0.245121	0.267512
EmuJ_000063100	Autophagy protein 5 [Source:UniProtKB/TrEMBL;Acc:A0A087VXM2]		101.289	87.6859	0.0363151	0.0905553	0.804285	0.0355287	90.9669	130.662	0.144985	0.195818	0.562528	0.14328
EmuJ_000063200			0	0	NA	NA	NA	NA	0.0635497	0.123246	0.515314	2.60011	0.890432	0.178643
EmuJ_000063300	Expressed conserved protein [Source:UniProtKB/TrEMBL;Acc:A0A087VXJ5]		18.9977	9.58996	0.814476	0.261268	0.00819389	0.687944	2.96232	4.27151	0.147327	0.672157	0.876913	0.129363
EmuJ_000063400	RNA binding protein fox 1 3 [Source:UniProtKB/TrEMBL;Acc:A0A087VX94]		95.8867	72.6815	0.229543	0.114652	0.115801	0.221678	56.5263	237.365	1.69763	0.234245	3.39525e-12	1.66923
EmuJ_000063500	Dyskeratosis congenita 1 dyskerin [Source:UniProtKB/TrEMBL;Acc:A0A087VX70]		196.404	128.169	0.443836	0.11479	0.000722687	0.428592	129.035	132.057	-0.34654	0.217551	0.172531	-0.341526
EmuJ_000063610	RAD50 interacting protein 1 [Source:UniProtKB/TrEMBL;Acc:A0A087VXF8]		94.1234	88.5791	-0.0831621	0.0951752	0.556845	-0.0811773	75.564	92.0244	-0.0918566	0.148369	0.635907	-0.0912338
EmuJ_000063700	Amiloride sensitive cation channel 4 A [Source:UniProtKB/TrEMBL;Acc:A0A087VXK0]		0.3729	0.124715	1.38889	0.7451	0.147838	0.561126	0.0707496	0.185672	1.06085	1.38773	0.548176	0.659108
EmuJ_000063800	Importin 5 [Source:UniProtKB/TrEMBL;Acc:A0A087VXA0]		255.015	268.446	-0.243523	0.149911	0.218867	-0.229596	210.913	215.958	-0.339598	0.177982	0.0960564	-0.336294
EmuJ_000064100			0.209809	0.161263	0.213975	0.402932	0.738747	0.148734	0.11646	0.225456	0.587111	0.597881	0.42669	0.528205
EmuJ_000064150			0.0744598	0.10219	-0.635639	1.03162	0.692926	-0.164091	0.00520852	0.117817	3.7198	1.79861	0.0688595	1.90214
EmuJ_000064200			29.4282	21.555	0.279696	0.139989	0.116669	0.265642	8.10131	24.3154	1.20523	0.230341	7.60477e-07	1.18574
EmuJ_000064300	Oligomeric golgi complex subunit 3 [Source:UniProtKB/TrEMBL;Acc:A0A087VXK5]		97.5775	80.3803	0.108189	0.0812134	0.333026	0.106297	90.6753	102.77	-0.194855	0.123376	0.176781	-0.193939
EmuJ_000064400	Histidine kinase [Source:UniProtKB/TrEMBL;Acc:A0A087VXA4]		40.54	28.3708	0.34176	0.120788	0.0181751	0.328815	36.5686	89.0138	0.902258	0.197964	1.93472e-05	0.891431
EmuJ_000064500	Importin subunit alpha [Source:UniProtKB/TrEMBL;Acc:A0A087VX81]		276.634	131.229	0.9044	0.0871537	2.86468e-23	0.886229	108.842	87.2866	-0.693111	0.217974	0.00367562	-0.683049
EmuJ_000064600	Expressed conserved protein [Source:UniProtKB/TrEMBL;Acc:A0A087VXN8]		76.6045	69.5196	-0.0332736	0.159142	0.904111	-0.0311448	28.3256	27.7378	-0.405162	0.226842	0.121774	-0.398805
EmuJ_000064700	Inositol hexakisphosphate and diphosphoinositol-pentakisphosphate kinase [Source:UniProtKB/TrEMBL;Acc:A0A087VXH2]		75.6785	55.9738	0.264071	0.121451	0.0833053	0.253961	38.2334	51.0367	0.0377896	0.171106	0.876184	0.0374497
EmuJ_000065000	Probable glucosamine 6 phosphate [Source:UniProtKB/TrEMBL;Acc:A0A087VXL0]		138.093	94.0694	0.385542	0.204153	0.141968	0.346543	104.975	68.3501	-0.995793	0.220862	2.41076e-05	-0.980935
EmuJ_000065100	Sestrin 1 [Source:UniProtKB/TrEMBL;Acc:A0A087VXB0]		76.7136	58.2957	0.224082	0.0847835	0.0293006	0.219818	71.4336	99.5995	0.0956411	0.201409	0.719798	0.0944527
EmuJ_000065200	Expressed protein [Source:UniProtKB/TrEMBL;Acc:A0A087VX86]		68.6532	52.0853	0.226294	0.162982	0.309012	0.211155	45.7361	69.4101	0.223767	0.278876	0.52603	0.218487
EmuJ_000065300	Universal stress protein [Source:UniProtKB/TrEMBL;Acc:A0A087VXP4]		51.9858	47.1387	-0.0306843	0.150914	0.90632	-0.0289072	33.2093	75.5755	0.810623	0.187087	5.13719e-05	0.801907
EmuJ_000065400	Expressed conserved protein [Source:UniProtKB/TrEMBL;Acc:A0A087VXH6]		56.3731	34.0429	0.556235	0.218741	0.0375202	0.492592	33.4315	25.7339	-0.757003	0.268942	0.0108755	-0.740367
EmuJ_000065450	AP complex subunit sigma [Source:UniProtKB/TrEMBL;Acc:A0A087VXL4]		124.531	112.679	-0.0279197	0.135876	0.905253	-0.0265945	119.844	102.089	-0.604465	0.297236	0.0740267	-0.588322
EmuJ_000065500	5' 3' exoribonuclease 2 [Source:UniProtKB/TrEMBL;Acc:A0A087VXB5]		40.3903	26.8388	0.418441	0.126625	0.0046939	0.401084	47.2418	41.9093	-0.545062	0.231566	0.0362191	-0.53615
EmuJ_000065700	Muscleblind protein [Source:UniProtKB/TrEMBL;Acc:A0A087VX91]		123.092	141.148	-0.368564	0.0921136	0.000432777	-0.360313	257.228	113.678	-1.557	0.223812	2.56712e-11	-1.53319
EmuJ_000065800	Ubiquitin carboxyl terminal hydrolase 4 [Source:UniProtKB/TrEMBL;Acc:A0A087VXP9]		49.2761	54.1675	-0.307912	0.0904511	0.00345699	-0.30126	69.0376	63.4243	-0.500035	0.203217	0.0277993	-0.493713
EmuJ_000065900	Riboflavin transporter 2 A [Source:UniProtKB/TrEMBL;Acc:A0A087VXI2]		53.082	48.6605	-0.045313	0.166742	0.872109	-0.0421502	70.3783	67.964	-0.4187	0.194561	0.0575189	-0.413842
EmuJ_000066000	Riboflavin transporter 2 [Source:UniProtKB/TrEMBL;Acc:A0A087VXL7]		40.1493	32.6318	0.127609	0.136747	0.527943	0.121479	65.4694	54.7412	-0.633911	0.213295	0.00689886	-0.625084
EmuJ_000066100			3.02651	1.11893	1.28072	0.728804	0.178859	0.526384	2.60728	12.6759	1.89047	0.50904	0.000593695	1.75086
EmuJ_000066200	Rhodopsin orphan GPCR [Source:UniProtKB/TrEMBL;Acc:A0A087VX96]		1.24393	1.631	-0.564268	0.489497	0.416447	-0.342764	5.52877	24.7275	1.81164	0.666914	0.0142866	1.59221
EmuJ_000066300			120.594	87.7423	0.287124	0.11028	0.0322727	0.277998	94.6665	137.786	0.165189	0.146365	0.35262	0.164098
EmuJ_000066400	Transcription and mRNA export factor ENY2 [Source:UniProtKB/TrEMBL;Acc:A0A087VXI7]		200.219	192.41	-0.112542	0.10687	0.466134	-0.109175	122.004	111.688	-0.504295	0.225663	0.0478181	-0.496457
EmuJ_000066600	AMME syndrome candidate locus tag 1 protein [Source:UniProtKB/TrEMBL;Acc:A0A087VXM3]		204.727	219.177	-0.26912	0.0928052	0.0150252	-0.263005	238.023	279.5	-0.132201	0.26448	0.706205	-0.129395
EmuJ_000066700	Pyridoxal dependent decarboxylase [Source:UniProtKB/TrEMBL;Acc:A0A087VXC6]		77.3651	121.828	-0.825939	0.159349	2.42809e-06	-0.772959	97.9091	135.344	0.093986	0.155412	0.644055	0.0932873
EmuJ_000066800	Integrator complex subunit 4 [Source:UniProtKB/TrEMBL;Acc:A0A087VXA3]		38.7447	31.5477	0.124517	0.0993187	0.369431	0.121287	25.1892	34.4065	0.074112	0.133292	0.671799	0.0737061
EmuJ_000066900			13.8327	6.24292	0.973004	0.389094	0.0417	0.690769	7.39104	20.3637	1.08092	0.351814	0.00510662	1.04098
EmuJ_000067000	Disks large 1 [Source:UniProtKB/TrEMBL;Acc:A0A087VXJ2]		48.0723	69.6201	-0.704369	0.148656	2.01711e-05	-0.664716	113.915	121.329	-0.283499	0.191446	0.208496	-0.280312
EmuJ_000067100	Fibronectin type III [Source:UniProtKB/TrEMBL;Acc:A0A087VXM6]		7.48734	7.32922	-0.139011	0.286053	0.762583	-0.113856	11.3967	2.67557	-2.47276	0.504537	3.95186e-06	-2.29049
EmuJ_000067200	WD repeat containing protein 82 [Source:UniProtKB/TrEMBL;Acc:A0A087VXD0]		87.2616	71.6501	0.111994	0.118209	0.520087	0.107923	96.9341	97.4991	-0.366574	0.178832	0.0714688	-0.362972
EmuJ_000067300	Sugar transporter [Source:UniProtKB/TrEMBL;Acc:A0A087VXA8]		12.4316	6.36603	0.795595	0.146602	6.91837e-07	0.751964	4.42027	3.82083	-0.584934	0.383751	0.194306	-0.559474
EmuJ_000067400	Expressed conserved protein [Source:UniProtKB/TrEMBL;Acc:A0A087VXR2]		114.722	102.675	-0.0107474	0.0975227	0.950323	-0.0104784	75.973	98.9372	0.00689461	0.118726	0.968309	0.0068646
EmuJ_000067500	Serine:threonine protein kinase 3 [Source:UniProtKB/TrEMBL;Acc:A0A087VXJ7]		82.1825	73.6071	-0.0134527	0.0997144	0.940509	-0.0131011	101.365	117.84	-0.161905	0.171511	0.447077	-0.160441
EmuJ_000067600	Rho associated protein kinase 1 [Source:UniProtKB/TrEMBL;Acc:A0A087VXN0]		14.5012	10.8573	0.247315	0.116964	0.0935555	0.238506	9.80362	37.632	1.5537	0.298048	8.41786e-07	1.512
EmuJ_000067800	Dystrophins A:C:F:G:H [Source:UniProtKB/TrEMBL;Acc:A0A087VXD5]		31.498	43.9247	-0.650575	0.115644	2.40536e-07	-0.627909	41.0138	63.8661	0.252607	0.216776	0.33467	0.248978
EmuJ_000067900	T cell transcription factor 4 long C terminal [Source:UniProtKB/TrEMBL;Acc:A0A087VXB3] TCF/LEF-like		73.33	68.4794	-0.0615519	1.00721	0.972209	-0.0164644	119.214	48.6922	-1.65715	0.29201	7.12215e-08	-1.61447
EmuJ_000068000	Eukaryotic translation initiation factor 3 subunit G [Source:UniProtKB/TrEMBL;Acc:A0A087VXR7]		188.375	180.638	-0.111149	0.0748842	0.269654	-0.109491	192.657	168.604	-0.567733	0.13336	7.06403e-05	-0.564619
EmuJ_000068100	Laminin [Source:UniProtKB/TrEMBL;Acc:A0A087VXK2]		13.6977	19.0278	-0.646289	0.515885	0.369885	-0.375668	59.5465	83.4177	0.110559	0.182151	0.642663	0.109433
EmuJ_000068200			0.178067	0.148315	0.0464909	2.64608	NA	0.0023567	0.0783659	0.668892	2.48079	2.66916	0.454543	0.764433
EmuJ_000068300			1.03114	0.818901	0.153128	0.505925	0.855562	0.0906023	0.493966	2.10252	1.68789	0.577301	0.00793771	1.53126
EmuJ_000068400	Expressed protein [Source:UniProtKB/TrEMBL;Acc:A0A087VXB8]		0	0	NA	NA	NA	NA	0	0.105675	0.935546	4.08047	NA	0.151778
EmuJ_000068600	Expressed conserved protein [Source:UniProtKB/TrEMBL;Acc:A0A087VXS2]		0.0477743	0.0433076	-0.0193423	3.83784	NA	-0.000474584	0.186552	0.329693	0.451825	1.87202	0.864319	0.216198
EmuJ_000068700	Eukaryotic translation initiation factor 3 [Source:UniProtKB/TrEMBL;Acc:A0A087VXK7]		222.518	209.105	-0.0819521	0.0772266	0.46202	-0.0806537	192.881	117.612	-1.08697	0.201007	3.03374e-07	-1.07351
EmuJ_000068800	Enoyl coenzyme A hydratase [Source:UniProtKB/TrEMBL;Acc:A0A087VXP0]		31.9549	27.9875	0.0184907	0.142271	0.942545	0.0175328	34.1327	42.5088	-0.0623029	0.167787	0.785467	-0.0617638
EmuJ_000068900	DEAD Asp Glu Ala Asp box polypeptide 21 [Source:UniProtKB/TrEMBL;Acc:A0A087VXE8]		214.015	169.385	0.16569	0.0729261	0.0685597	0.163346	120.29	104.646	-0.571519	0.178655	0.00346336	-0.565918
EmuJ_000069100	Adenine phosphoribosyltransferase [Source:UniProtKB/TrEMBL;Acc:A0A087VXC3]		122.904	180.66	-0.726922	0.0848488	4.74231e-16	-0.713066	438.925	145.233	-1.96591	0.17308	1.41619e-28	-1.9478
EmuJ_000069200	Expressed conserved protein [Source:UniProtKB/TrEMBL;Acc:A0A087VXS5]		30.5704	19.6872	0.460907	0.182873	0.0396968	0.422768	8.10437	51.6538	2.28862	0.298377	1.52784e-13	2.22737
EmuJ_000069290	Protein kish [Source:UniProtKB/TrEMBL;Acc:A0A087VXL3]		99.6664	76.2561	0.21378	0.240315	0.549037	0.184948	12.9466	5.4976	-1.62712	0.666395	0.0291663	-1.42942
EmuJ_000069310	Expressed protein [Source:UniProtKB/TrEMBL;Acc:A0A087VXP6]		173.112	152.837	0.00599514	0.200436	0.985711	0.0054086	19.8806	13.7851	-0.909378	0.673438	0.256162	-0.796611
EmuJ_000069410	Apoptosis inducing factor 1 mitochondrial [Source:UniProtKB/TrEMBL;Acc:A0A087VXF2]		69.1269	61.1798	0.00564675	0.092536	0.972209	0.00551918	52.2744	61.2865	-0.146375	0.152667	0.439344	-0.145324
EmuJ_000069420	Anaphase promoting complex subunit 11 [Source:UniProtKB/TrEMBL;Acc:A0A087VXD1]		46.1006	28.0821	0.54547	0.231972	0.0580839	0.476274	21.7254	12.4572	-1.18823	0.439969	0.0148942	-1.12063
EmuJ_000069500	Tryptophan hydroxylase [Source:UniProtKB/TrEMBL;Acc:A0A087VXS8]		4.57227	4.36545	-0.103524	0.290297	0.828225	-0.0843331	2.71228	19.6102	2.50135	0.320469	5.48882e-14	2.42355
EmuJ_000069600	Netrin receptor unc 5 [Source:UniProtKB/TrEMBL;Acc:A0A087VXL9]		22.5653	19.6927	0.0245613	0.0878585	0.867686	0.02406	8.66524	88.2103	2.96984	0.202711	5.75495e-47	2.93244
EmuJ_000069700	Expressed protein [Source:UniProtKB/TrEMBL;Acc:A0A087VXQ1]		0	0	NA	NA	NA	NA	0	0.117133	0.935546	4.08047	NA	0.151778
EmuJ_000069800			0.537898	0.404207	0.252862	0.824137	0.853172	0.0890759	0.871966	2.53436	1.18326	0.618036	0.0948062	1.05734
EmuJ_000069900	Tubulin beta chain [Source:UniProtKB/TrEMBL;Acc:A0A087VXD6]		1.27018	1.0255	0.136115	0.429931	0.84765	0.0908183	2.23562	0.934119	-1.62676	0.515733	0.00396831	-1.50291
EmuJ_000070300	Expressed conserved protein [Source:UniProtKB/TrEMBL;Acc:A0A087VXT3]		429.245	432.331	-0.18092	0.0863221	0.0970137	-0.177353	320.02	442.989	0.111313	0.278147	0.766565	0.108705
EmuJ_000070400	Mitochondrial inner membrane translocase complex subunit Tim21 [Source:UniProtKB/TrEMBL;Acc:A0A087VXM4]		57.1325	46.9625	0.110735	0.12661	0.55682	0.106142	53.4466	61.16	-0.180599	0.184261	0.427617	-0.178714
EmuJ_000070500	p53 induced protein [Source:UniProtKB/TrEMBL;Acc:A0A087VXQ6]		6.30204	7.51516	-0.418602	0.322872	0.349782	-0.326606	11.1011	56.5853	1.98241	0.282	1.55753e-11	1.93448
EmuJ_000070600	Rna binding protein musashi [Source:UniProtKB/TrEMBL;Acc:A0A087VXG2]		93.9692	102.674	-0.299722	0.0853839	0.00246919	-0.293938	126.546	111.028	-0.565434	0.129925	4.73979e-05	-0.56249
EmuJ_000070700	Mitochondrial ribosomal protein l23 [Source:UniProtKB/TrEMBL;Acc:A0A087VXE1]		107.134	101.664	-0.0942747	0.179348	0.742273	-0.0867437	69.3873	61.5554	-0.542514	0.230591	0.0363052	-0.533721
EmuJ_000070800			1.04424	0.705963	0.404323	1.33631	NA	0.0694159	0	0.139503	0.935546	4.08047	NA	0.151778
EmuJ_000070900	Dro:myosuppressin receptor [Source:UniProtKB/TrEMBL;Acc:A0A087VXM9]		6.62575	4.98561	0.23966	0.237724	0.487602	0.207937	0.955804	50.4467	5.37325	0.302392	1.22574e-68	5.22662
EmuJ_000071100	Dynein light chain [Source:UniProtKB/TrEMBL;Acc:A0A087VXR1]		17.6741	7.22186	1.13465	0.473484	0.0525043	0.70553	5.64088	2.51441	-1.57761	0.712263	0.0499917	-1.36068
EmuJ_000071200			0.0814723	0.158444	-1.00108	3.38619	NA	-0.0310183	0.0631068	0.127838	-0.0262262	4.08047	0.996466	-0.00425482
EmuJ_000071300	Dynein light chain [Source:UniProtKB/TrEMBL;Acc:A0A087VXE7]		272.61	160.454	0.60304	0.676322	0.548164	0.269203	497.437	154.004	-2.05152	0.278503	1.44725e-12	-2.00328
EmuJ_000071400	Dynein light chain [Source:UniProtKB/TrEMBL;Acc:A0A087VXU3]		7.9362	1.0918	2.69018	0.72111	0.00117729	1.12798	2.64844	198.871	5.96126	0.418135	1.57685e-44	5.65376
EmuJ_000071500	Dynein light chain [Source:UniProtKB/TrEMBL;Acc:A0A087VXN4]		19.0353	4.57885	1.89056	0.472595	0.000433951	1.17838	9.60961	134.842	3.45945	0.412762	5.63384e-16	3.28519
EmuJ_000071700	Dynein light chain [Source:UniProtKB/TrEMBL;Acc:A0A087VXR5]		10.8271	5.08161	0.9137	0.504577	0.16283	0.541603	15.5524	166.008	3.05915	0.274411	1.47282e-27	2.98899
EmuJ_000071800	Dynein intermediate chain [Source:UniProtKB/TrEMBL;Acc:A0A087VXH1]		352.419	259.847	0.271282	0.172502	0.236744	0.251112	356.392	223.943	-1.04664	0.141656	1.23241e-12	-1.04017
EmuJ_000071900	Expressed protein [Source:UniProtKB/TrEMBL;Acc:A0A087VXF3]		174.141	264.667	-0.763096	1.18643	0.679264	-0.157178	427.35	2.52899	-7.75885	0.417774	7.43846e-75	-7.36808
EmuJ_000072100	Expressed conserved protein [Source:UniProtKB/TrEMBL;Acc:A0A087VXU8]		593.877	148.146	1.84207	0.988125	0.147838	0.481279	810.462	9.89113	-6.73813	0.465989	8.83545e-46	-6.31308
EmuJ_000072200	Expressed protein [Source:UniProtKB/TrEMBL;Acc:A0A087VXN9]		63.2872	13.5258	2.06574	0.78939	0.0313204	0.740037	2.2915	0.822896	-1.85784	1.16608	0.172446	-1.30648
EmuJ_000072300			0	0	NA	NA	NA	NA	0	0	NA	NA	NA	NA
EmuJ_000072500	Hypothetical transcript [Source:UniProtKB/TrEMBL;Acc:A0A0S4MLW1]		0.0604298	0.0500932	-0.0193425	3.88845	NA	-0.00046261	0.0771621	2.94518	5.19655	1.4746	0.00116478	3.17547
EmuJ_000072600			10.5941	0.759082	3.65845	0.648057	2.15903e-07	1.76244	0	3.34777	6.15944	1.5077	0.000142485	3.60243
EmuJ_000072700	Expressed conserved protein [Source:UniProtKB/TrEMBL;Acc:A0A087VXF9]		1.02318	1.89277	-1.04435	0.762387	0.316815	-0.406866	4.44361	306.124	5.72252	0.456308	1.21817e-34	5.37615
EmuJ_000072800	Expressed conserved protein [Source:UniProtKB/TrEMBL;Acc:A0A087VXV1]		1.76946	1.95234	-0.318407	0.623448	0.749267	-0.155513	0.490702	54.4976	6.40003	0.731117	2.41689e-17	5.53792
EmuJ_000072900	Expressed protein [Source:UniProtKB/TrEMBL;Acc:A0A087VXP3]		8.47619	12.3275	-0.71032	0.413536	0.19113	-0.485751	64.7016	0.538852	-7.40667	0.716601	8.22566e-24	-6.48495
EmuJ_000073000	Expressed conserved protein [Source:UniProtKB/TrEMBL;Acc:A0A087VXS6]		43.0594	32.141	0.258653	0.654627	0.80674	0.119877	130.988	124.872	-0.444131	0.267988	0.154139	-0.434462
EmuJ_000073200	Expressed conserved protein [Source:UniProtKB/TrEMBL;Acc:A0A087VXI0]		0.20364	0.0564483	1.44673	2.60206	NA	0.0764655	0	197.607	12.05	1.19747	1.30252e-22	9.07509
EmuJ_000073300			0.597719	0.119978	2.14492	1.59574	NA	0.286724	0.0583454	0.674111	2.92286	2.15299	0.253513	1.19171
EmuJ_000073400			2.02937	0.0678013	4.63709	1.48365	0.0080358	0.787462	0.196557	0.835268	1.6586	2.02328	0.515791	0.73215
EmuJ_000073500			8.33051	2.03439	1.86244	0.322083	1.02095e-07	1.457	2.13623	3.72272	0.423478	0.514497	0.51393	0.391478
EmuJ_000073600	Expressed protein [Source:UniProtKB/TrEMBL;Acc:A0A087VXT1]		319.286	248.037	0.192234	0.118277	0.218572	0.185241	335.144	619.666	0.508406	0.355258	0.225785	0.489249
EmuJ_000073700	Small GTPase Ras dva 3 [Source:UniProtKB/TrEMBL;Acc:A0A087VXI6]		23.1122	11.7349	0.809203	0.222002	0.00157623	0.714165	10.1453	50.2852	1.94504	0.358991	2.87492e-07	1.87049
EmuJ_000073800			1.25845	0.462714	1.27357	0.890833	0.29186	0.405602	0.660939	2.08047	1.25913	0.804505	0.181476	1.04873
EmuJ_000073900	Expressed conserved protein [Source:UniProtKB/TrEMBL;Acc:A0A087VXV5]		30.0483	44.5381	-0.744541	0.809876	0.534475	-0.267282	102.111	274.812	1.03696	0.431557	0.0320779	0.980316
EmuJ_000074000	Fanconi anemia group D2 protein [Source:UniProtKB/TrEMBL;Acc:A0A087VXQ4]		22.2237	11.8993	0.728924	0.0922318	8.88529e-14	0.712565	7.87668	15.3513	0.583212	0.22606	0.020523	0.574125
EmuJ_000074100	Nucleolin [Source:UniProtKB/TrEMBL;Acc:A0A087VXT4]		103.756	87.7748	0.0688213	0.137593	0.755224	0.0654753	88.506	66.5669	-0.789667	0.184109	6.18324e-05	-0.781455
EmuJ_000074200			38.7327	34.3622	0.00189757	0.106522	0.991572	0.00184118	27.9275	29.3243	-0.302815	0.202671	0.204174	-0.29901
EmuJ_000074300	Dynein light chain [Source:UniProtKB/TrEMBL;Acc:A0A087VXH7]		164.203	153.781	-0.0773103	0.0911414	0.570547	-0.0756151	185.473	419.016	0.807954	0.186986	5.40379e-05	0.799286
EmuJ_000074400	Ankyrin repeat domain containing protein 39 [Source:UniProtKB/TrEMBL;Acc:A0A087VXV8]		38.3866	35.4145	-0.0574625	0.145655	0.807095	-0.0543511	41.9302	37.5791	-0.533088	0.208239	0.0215986	-0.526017
EmuJ_000074500	Cytochrome b-c1 complex subunit 7 [Source:UniProtKB/TrEMBL;Acc:A0A087VXQ9]		439.348	415.646	-0.0915739	0.0919098	0.493685	-0.0895324	439.582	405.197	-0.491833	0.207299	0.0345993	-0.485362
EmuJ_000074600	Expressed protein [Source:UniProtKB/TrEMBL;Acc:A0A087VXT9]		152.57	164.641	-0.280027	0.131478	0.0906944	-0.267542	118.336	284.712	0.895683	0.186008	5.93575e-06	0.886178
EmuJ_000074700	Tachykinin peptides receptor 99D [Source:UniProtKB/TrEMBL;Acc:A0A087VXJ6]		1.84063	1.26452	0.380709	0.497158	0.614635	0.228166	1.38288	38.9655	4.46021	0.357303	2.44606e-34	4.28991
EmuJ_000074800			0	0	NA	NA	NA	NA	0	0.0344754	0.935546	4.08047	NA	0.151778
EmuJ_000074900			0	0	NA	NA	NA	NA	0	0	NA	NA	NA	NA
EmuJ_000075000	GAS2 protein 3 [Source:UniProtKB/TrEMBL;Acc:A0A087VXI3]		184.137	157.435	0.058709	0.475072	0.944694	0.0364835	195.24	26.5383	-3.24152	0.309991	2.37608e-24	-3.14768
EmuJ_000075100	Rab5 interacting [Source:UniProtKB/TrEMBL;Acc:A0A087VXW1]		95.1664	77.0473	0.13299	0.109467	0.386422	0.128823	66.5985	56.0658	-0.624819	0.198285	0.00400539	-0.617277
EmuJ_000075200	Peptidyl prolyl cis trans isomerase FKBP5 [Source:UniProtKB/TrEMBL;Acc:A0A087VXR4]		28.9896	22.0399	0.222789	0.134058	0.207779	0.212482	29.8222	31.7667	-0.283461	0.185958	0.194306	-0.280451
EmuJ_000075300			117.065	109.068	-0.0692588	0.126263	0.730644	-0.0664011	132.856	104.983	-0.717322	0.176994	0.000162397	-0.710414
EmuJ_000075400	PERQ amino acid rich with GYF domain containing protein [Source:UniProtKB/TrEMBL;Acc:A0A087VXK1]		126.811	131.556	-0.22361	0.137926	0.219931	-0.21269	81.3594	61.01	-0.784643	0.240738	0.002849	-0.770801
EmuJ_000075500			1.62178	1.2281	0.235278	0.870551	0.872743	0.077235	1.24998	5.07913	1.63611	0.74787	0.0531096	1.39509
EmuJ_000075600	Alpha tubulin N acetyltransferase [Source:UniProtKB/TrEMBL;Acc:A0A087VXW4]		46.1831	43.2759	-0.0781376	0.14474	0.734971	-0.073955	52.1285	60.7121	-0.156671	0.196184	0.528179	-0.154823
EmuJ_000075700	Coenzyme q10 biosynthesis protein [Source:UniProtKB/TrEMBL;Acc:A0A087VXR9]		63.5621	49.3282	0.193054	0.142599	0.32327	0.18301	37.3264	34.3922	-0.510633	0.406123	0.294184	-0.485781
EmuJ_000075800	Receptor protein-tyrosine kinase [Source:UniProtKB/TrEMBL;Acc:A0A087VXU7] EmER		119.588	109.878	-0.0482441	0.196042	0.886397	-0.04371	95.9962	98.7851	-0.328113	0.294571	0.35969	-0.319515
EmuJ_000075900	Protein bicaudal C 1 [Source:UniProtKB/TrEMBL;Acc:A0A087VXK6]		2.3147	1.54348	0.412896	0.280523	0.274405	0.340589	2.35264	1.84715	-0.73101	0.437951	0.150832	-0.689949
EmuJ_000076000	Neuropeptide [Source: Koziol et. al. 2016]		0.449839	27.7542	-6.12199	0.945572	1.70265e-09	-2.03072	0.185942	43.6801	7.33965	1.08022	7.63153e-11	5.87933
EmuJ_000076200	Expressed conserved protein [Source:UniProtKB/TrEMBL;Acc:A0A087VXW9]		1.03206	0.537561	0.764229	1.01696	NA	0.202824	0.396438	0.772093	0.64369	2.0704	0.82194	0.2719
EmuJ_000076300			10.5876	6.91148	0.444872	0.565843	0.603166	0.238443	14.2368	12.0145	-0.63054	0.539465	0.33294	-0.578011
EmuJ_000076400	Guanine nucleotide exchange factor [Source:UniProtKB/TrEMBL;Acc:A0A087VXV0]		9.78817	14.5138	-0.73896	0.183142	0.000379127	-0.677611	64.7974	34.4067	-1.27847	0.356804	0.000948702	-1.22992
EmuJ_000076500			106.747	57.6518	0.718891	0.107888	5.20834e-10	0.69699	34.7225	56.9688	0.337366	0.274008	0.305064	0.329696
EmuJ_000076600	ATPase family AAA domain containing protein 1 B [Source:UniProtKB/TrEMBL;Acc:A0A087VXJ8]		83.7142	69.5762	0.0959982	0.0917124	0.468245	0.093867	74.6489	89.6643	-0.111349	0.130441	0.496372	-0.110765
EmuJ_000076700	BTB:POZ domain containing protein [Source:UniProtKB/TrEMBL;Acc:A0A087VXX5]		71.5159	87.5481	-0.462318	0.129565	0.00202683	-0.442277	108.86	92.4266	-0.605169	0.177439	0.00172698	-0.599316
EmuJ_000076800			65.518	36.1139	0.687247	0.137141	5.67372e-06	0.654041	30.4698	24.6752	-0.67845	0.19795	0.00163136	-0.670312
EmuJ_000076900	Adenosylhomocysteinase [Source:UniProtKB/TrEMBL;Acc:A0A087VXV3]		581.251	552.474	-0.0984924	0.109943	0.545913	-0.0953805	913.016	284.723	-2.06176	0.264177	5.51455e-14	-2.01807
EmuJ_000077000	Cyclin g associated kinase [Source:UniProtKB/TrEMBL;Acc:A0A087VXL6]		87.2027	76.6733	0.0166599	0.200944	0.962413	0.0150227	98.373	104.042	-0.301154	0.210406	0.225763	-0.297076
EmuJ_000077100	Allatostatin A receptor [Source:UniProtKB/TrEMBL;Acc:A0A087VXK4]		0.306384	1.44379	-2.41158	0.572143	0.000188484	-1.31646	0.212357	20.1666	6.14409	0.533316	2.29051e-29	5.68001
EmuJ_000077200	Mitochondrial substrate solute carrier [Source:UniProtKB/TrEMBL;Acc:A0A087VXY0]		78.9282	68.8557	0.024018	0.104725	0.893797	0.0233275	85.2459	104.047	-0.0879962	0.141125	0.632679	-0.0874557
EmuJ_000077700	Kunitz:Bovine pancreatic trypsin inhibitor [Source:UniProtKB/TrEMBL;Acc:A0A087VXT7]		2.98245	2.80427	-0.0805149	0.387149	0.904551	-0.0573231	0.662116	32.1849	5.2656	0.450685	3.5418e-30	4.96444
EmuJ_000077800	Papilin [Source:UniProtKB/TrEMBL;Acc:A0A087VXV6]		29.1162	20.9093	0.304526	0.197763	0.248369	0.275458	17.2498	23.4513	0.0545613	0.415107	0.926003	0.0517986
EmuJ_000077900	Brain specific homeobox protein [Source:UniProtKB/TrEMBL;Acc:A0A087VXM1]		1.27479	1.11496	0.024541	0.556739	0.980186	0.0133577	1.30564	1.08008	-0.651368	0.728555	0.473548	-0.559585
EmuJ_000078000	60S ribosomal protein L8 [Source:UniProtKB/TrEMBL;Acc:A0A087VXK9]		866.681	760.46	0.0169816	0.0900969	0.913872	0.0166175	656.828	541.054	-0.651243	0.264817	0.0278842	-0.637379
EmuJ_000078100			41.6619	21.9441	0.753217	0.12308	1.45308e-08	0.723632	14.5819	12.6318	-0.572329	0.390214	0.213279	-0.546549
EmuJ_000078200	Kelch repeat type 1 [Source:UniProtKB/TrEMBL;Acc:A0A087VXU2]		8.83249	3.4339	1.19493	0.201511	4.39417e-08	1.07695	7.39687	18.6087	0.957025	0.219777	4.69049e-05	0.942892
EmuJ_000078300	RNA directed DNA polymerase reverse transcriptase [Source:UniProtKB/TrEMBL;Acc:A0A087VXV9]		0.0670949	0	1.8152	4.03984	NA	0.041448	0.0722235	0.124125	0.445691	2.52815	0.902184	0.14724
EmuJ_000078400	Kelch ECH associated protein 1 [Source:UniProtKB/TrEMBL;Acc:A0A087VXM7]		1.73189	0.798945	0.951442	0.702734	0.32327	0.408041	0.772554	2.19901	1.12152	0.907759	0.30339	0.892587
EmuJ_000078500	Kelch ECH associated protein 1 [Source:UniProtKB/TrEMBL;Acc:A0A087VXL5]		40.2892	21.9464	0.708461	0.227253	0.00819389	0.621785	31.3281	83.1272	1.03735	0.267455	0.000320784	1.01479
EmuJ_000078600	DNA-(apurinic or apyrimidinic site) lyase [Source:UniProtKB/TrEMBL;Acc:A0A087VXZ0]		82.42	60.5049	0.272852	0.118581	0.064633	0.262876	67.0244	69.2251	-0.331652	0.203969	0.163161	-0.327427
EmuJ_000078700	Expressed protein [Source:UniProtKB/TrEMBL;Acc:A0A087VXU6]		31.9638	37.6468	-0.40751	0.165666	0.0458694	-0.379408	38.3876	23.5052	-1.09935	0.452836	0.0301696	-1.03366
EmuJ_000078800	Long chain fatty acid coenzyme A ligase 5 [Source:UniProtKB/TrEMBL;Acc:A0A087VXW2]		60.8836	70.2759	-0.378842	0.111976	0.00368944	-0.366439	178.127	117.405	-0.989823	0.298368	0.00234924	-0.963227
EmuJ_000078900	Aminoacyl tRNA synthetase class I [Source:UniProtKB/TrEMBL;Acc:A0A087VXN1]		29.4715	147.966	-2.4936	0.287643	2.02948e-16	-2.03536	275.929	49.0623	-2.86401	0.218409	8.45574e-38	-2.82227
EmuJ_000079000	Phospholipid-transporting ATPase [Source:UniProtKB/TrEMBL;Acc:A0A087VXM0]		2.72501	7.38076	-1.60437	0.363454	8.29712e-05	-1.1808	4.27093	9.63628	0.796591	0.176632	2.39754e-05	0.788965
EmuJ_000079100	Phospholipid-transporting ATPase [Source:UniProtKB/TrEMBL;Acc:A0A087VXZ7]		39.4706	19.283	0.861314	0.236255	0.00157418	0.748513	21.6191	47.8619	0.770696	0.150308	1.29299e-06	0.765334
EmuJ_000079200	Retinol dehydrogenase 11 [Source:UniProtKB/TrEMBL;Acc:A0A087VXU9]		22.0773	20.6075	-0.074313	0.146926	0.75188	-0.0702231	59.0111	29.8054	-1.36333	0.243961	1.1451e-07	-1.33862
EmuJ_000079300	tRNA (adenine(58)-N(1))-methyltransferase catalytic subunit TRMT61A [Source:UniProtKB/TrEMBL;Acc:A0A087VXW6]		44.4223	40.7698	-0.0474188	0.110122	0.7909	-0.0459159	30.926	43.5903	0.119343	0.153039	0.538742	0.118483
EmuJ_000079400			84.4059	61.7036	0.27857	0.128255	0.0836917	0.26673	41.4686	142.684	1.4055	0.29805	9.46282e-06	1.36778
EmuJ_000079500	Expressed conserved protein [Source:UniProtKB/TrEMBL;Acc:A0A087VXM5]		21.0597	33.5169	-0.844722	0.204426	0.000260981	-0.759174	12.4459	41.926	1.38196	0.399524	0.0014613	1.31644
EmuJ_000079600	Expressed conserved protein [Source:UniProtKB/TrEMBL;Acc:A0A087VY05]		0	0.153616	-1.87721	3.78438	NA	-0.0478674	0	0.717372	3.6403	2.68655	0.254486	1.12511
EmuJ_000079700	Expressed protein [Source:UniProtKB/TrEMBL;Acc:A0A087VXV4]		21.6363	34.3705	-0.842033	0.260656	0.00590686	-0.711552	287.326	98.3429	-1.92251	0.236503	4.32024e-15	-1.88969
EmuJ_000079800	High mobility group protein 20A [Source:UniProtKB/TrEMBL;Acc:A0A087VXX1]		83.7869	61.6546	0.270776	0.155062	0.182127	0.254271	83.0563	52.9931	-1.02786	0.244563	8.80974e-05	-1.00913
EmuJ_000079900	Erythroblast macrophage protein EMP [Source:UniProtKB/TrEMBL;Acc:A0A087VXP1]		93.4949	89.544	-0.109868	0.104036	0.46477	-0.10675	129.014	106.72	-0.649094	0.135452	6.62392e-06	-0.645421
EmuJ_000080000			47.5516	31.2637	0.43105	0.140552	0.00945799	0.40924	29.3011	45.7757	0.267652	0.193705	0.244477	0.264572
EmuJ_000080200	Sodium channel protein [Source:UniProtKB/TrEMBL;Acc:A0A087VY10]		6.59618	4.44235	0.400591	0.120581	0.00444651	0.38546	4.01133	13.7561	1.39627	0.274478	1.58076e-06	1.36438
EmuJ_000080300	Potassium channel subfamily K [Source:UniProtKB/TrEMBL;Acc:A0A087VXV7]		83.4736	59.0136	0.328737	0.0857195	0.000812962	0.322344	34.5552	36.9244	-0.282151	0.291669	0.434588	-0.274905
EmuJ_000080400	GTP binding protein Di Ras2 [Source:UniProtKB/TrEMBL;Acc:A0A087VXX6]		5.15225	5.85709	-0.355458	0.292203	0.385879	-0.288902	6.0456	134.594	4.10625	0.439865	1.36555e-19	3.87504
EmuJ_000080500	Nucleolin [Source:UniProtKB/TrEMBL;Acc:A0A087VXP5]		57.9139	51.2922	0.0040303	0.0983481	0.981558	0.00392774	51.6082	69.5186	0.0617145	0.2075	0.83004	0.0609013
EmuJ_000080600	Solute carrier family 12 [Source:UniProtKB/TrEMBL;Acc:A0A087VXN7]		131.273	178.515	-0.614315	0.0944432	1.4292e-09	-0.599873	122.788	115.003	-0.477713	0.206349	0.0396673	-0.471487
EmuJ_000080700	Long chain fatty acid transport protein 4 [Source:UniProtKB/TrEMBL;Acc:A0A087VY16]		94.2185	74.5298	0.167045	0.0767519	0.0830128	0.164431	59.9949	69.5228	-0.163036	0.132395	0.304994	-0.162155
EmuJ_000080800	Expressed conserved protein [Source:UniProtKB/TrEMBL;Acc:A0A087VXW0]		0.699073	0.104246	2.56901	0.963423	0.0275738	0.729745	0.0127282	0.0227992	-0.0262262	4.08047	0.996466	-0.00425482
EmuJ_000080900	Chorion class high cysteine protein 12 [Source:UniProtKB/TrEMBL;Acc:A0A087VXY1]		0.0950332	0.0667107	0.366273	1.32075	NA	0.0639047	0	0.0876917	3.44287	2.61423	0.269512	1.12331
EmuJ_000081100			0	0	NA	NA	NA	NA	0	0	NA	NA	NA	NA
EmuJ_000081200			0.0125687	0.0104188	-0.0193425	3.88845	NA	-0.00046261	0	0	NA	NA	NA	NA
EmuJ_000081300			0	0	NA	NA	NA	NA	0	0.0725526	0.935546	4.08047	NA	0.151778
EmuJ_000082300	Deoxyribonuclease [Source:UniProtKB/TrEMBL;Acc:A0A0S4MMS6]		0.270719	0.136048	0.815118	1.75717	NA	0.0870732	0.138048	0.221508	0.307356	2.25925	0.923643	0.117871
EmuJ_000082400	Heat shock protein 70 related [Source:UniProtKB/TrEMBL;Acc:A0A087VXY6]		0.815574	0.642592	0.176004	0.583975	0.855945	0.0916314	3.03385	3.52855	-0.150996	0.561372	0.847601	-0.137607
EmuJ_000082500			0.446199	0.399473	-0.0142533	1.49769	NA	-0.00201855	0.626573	2.81693	1.74892	1.32738	0.269381	1.13725
EmuJ_000082600	Expressed protein [Source:UniProtKB/TrEMBL;Acc:A0A087VXP8]		91.3667	64.4744	0.329952	0.119803	0.0221209	0.31765	85.4944	61.7495	-0.848729	0.29744	0.00972593	-0.826042
EmuJ_000082700	Small nuclear ribonucleoprotein associated [Source:UniProtKB/TrEMBL;Acc:A0A087VY27]		182.263	141.05	0.197895	0.128251	0.247311	0.189482	41.8306	47.3653	-0.203053	0.315334	0.619889	-0.19699
EmuJ_000082900			27.8129	18.7788	0.392003	0.192793	0.109426	0.356286	11.0989	47.552	1.72983	0.240461	4.97096e-12	1.69931
EmuJ_000083000	EGF region [Source:UniProtKB/TrEMBL;Acc:A0A087VXZ2]		31.926	22.7263	0.31695	0.120829	0.0308238	0.304937	19.8394	25.3987	-0.0272882	0.392211	0.961935	-0.0260443
EmuJ_000083100	Expressed protein [Source:UniProtKB/TrEMBL;Acc:A0A087VXR0]		2.33576	0.778511	1.39706	0.957563	0.279752	0.40635	0.239571	3.19244	3.48989	1.46522	0.0337955	2.13885
EmuJ_000083200	Vacuolar protein sorting-associated protein 35 [Source:UniProtKB/TrEMBL;Acc:A0A087VXQ3]		81.4154	71.6086	0.0133647	0.0782622	0.923897	0.0131474	104.512	85.3693	-0.67012	0.148735	2.44268e-05	-0.665552
EmuJ_000083300			0.0528533	0	0.942429	4.08047	NA	0.0205134	0	0	NA	NA	NA	NA
EmuJ_000083400	Dpy 30 motif [Source:UniProtKB/TrEMBL;Acc:A0A087VXX8]		1.31904	3.62642	-1.64179	0.751195	0.0815407	-0.647771	0.319707	10.4029	4.74945	0.809923	2.44731e-08	3.99835
EmuJ_000083500			70.7066	34.6267	0.856673	0.132045	1.57365e-09	0.818174	31.9044	35.0445	-0.239889	0.275294	0.486686	-0.234386
EmuJ_000083600	Sterile alpha motif SAM [Source:UniProtKB/TrEMBL;Acc:A0A087VXR6]		28.4896	42.7483	-0.756553	0.132363	1.47431e-07	-0.722393	42.2858	47.2795	-0.224564	0.221037	0.408548	-0.221213
EmuJ_000083700	Rna binding protein musashi [Source:UniProtKB/TrEMBL;Acc:A0A087VXQ8]		0.0510111	0.0354978	0.36972	1.71935	NA	0.0411107	0.0557588	0.420168	2.51512	1.25034	0.0776293	1.70708
EmuJ_000083800	AP-3 complex subunit delta [Source:UniProtKB/TrEMBL;Acc:A0A087VY40]		38.6684	37.9218	-0.143247	0.108632	0.339028	-0.138825	54.1667	65.599	-0.0968068	0.139902	0.591912	-0.0962227
EmuJ_000083900	Heterolocus tagous nuclear ribonucleoprotein [Source:UniProtKB/TrEMBL;Acc:A0A087VXY3]		144.863	101.521	0.340939	0.0853442	0.000443163	0.334365	104.026	155.173	0.197881	0.168108	0.329194	0.196162
EmuJ_000084000	Minor histocompatibility antigen H13 [Source:UniProtKB/TrEMBL;Acc:A0A087VY03]		231.88	313.283	-0.604706	0.0936525	1.89985e-09	-0.590721	224.951	163.096	-0.839673	0.145534	4.1923e-08	-0.834192
EmuJ_000084100	DNA methylase N 6 adenine specific [Source:UniProtKB/TrEMBL;Acc:A0A087VXS1]		7.11406	6.22108	0.0224752	0.136778	0.926819	0.0213946	2.61907	12.5543	1.88223	0.236226	1.54441e-14	1.85022
EmuJ_000084200			7.99084	6.17999	0.203669	0.261944	0.607587	0.171827	3.86056	14.0233	1.49611	0.394741	0.000448686	1.42673
EmuJ_000084300	Bcl 2 ous antagonist:killer [Source:UniProtKB/TrEMBL;Acc:A0A087VY43]		109.939	78.7365	0.309058	0.0994226	0.00839807	0.301027	71.4228	139.686	0.59055	0.137073	5.70254e-05	0.587131
EmuJ_000084400	Hypothetical transcript [Source:UniProtKB/TrEMBL;Acc:A0A087VXZ3]		43.5766	41.3506	-0.0968252	0.108762	0.548825	-0.0938297	42.8653	69.5138	0.320612	0.13949	0.0412135	0.31869
EmuJ_000084450	Hypothetical transcript [Source:UniProtKB/TrEMBL;Acc:A0A087VY12]		66.8584	58.8943	0.0110635	0.0933594	0.946944	0.0108092	79.4523	83.6708	-0.301177	0.125795	0.032774	-0.299707
EmuJ_000084500	Calcium binding protein [Source:UniProtKB/TrEMBL;Acc:A0A087VXS7]		73.4065	116.077	-0.831808	0.201008	0.000255038	-0.750002	173.78	504.627	1.1571	0.28686	0.000174981	1.1283
EmuJ_000084600	Expressed conserved protein [Source:UniProtKB/TrEMBL;Acc:A0A087VXR8]		147.042	123.661	0.0791812	0.0946113	0.575754	0.077313	158.495	105.025	-0.968048	0.232894	0.000106707	-0.952038
EmuJ_000084700	Expressed protein [Source:UniProtKB/TrEMBL;Acc:A0A087VY46]		11.4865	8.29142	0.298557	0.3179	0.524462	0.234597	0.769515	1.30134	0.369445	1.28607	0.835554	0.24346
EmuJ_000084800	Neurocalcin [Source:UniProtKB/TrEMBL;Acc:A0A087VY01]		70.5531	113.345	-0.852305	0.267085	0.0066432	-0.714598	65.1925	67.2976	-0.328094	0.17976	0.113059	-0.324842
EmuJ_000084900			31.6159	52.9323	-0.9108	0.266219	0.00326783	-0.76443	7.07512	12.8282	0.47973	0.466579	0.402002	0.44947
EmuJ_000085000	Serine:arginine repetitive matrix 1 [Source:UniProtKB/TrEMBL;Acc:A0A087VXT2]		165.146	162.089	-0.143887	0.126237	0.42293	-0.137953	157.153	241.068	0.237736	0.162277	0.213825	0.23581
EmuJ_000085100	Coiled coil domain containing protein 164 [Source:UniProtKB/TrEMBL;Acc:A0A087VXS3]		6.87452	3.83446	0.669817	0.198109	0.00370831	0.605668	3.32767	7.22786	0.747894	0.376448	0.0818121	0.716334
EmuJ_000085200	Dicer 1 [Source:UniProtKB/TrEMBL;Acc:A0A087VY51]		28.5712	26.5606	-0.0668016	0.0946602	0.645834	-0.0652243	24.5354	37.4649	0.232952	0.164257	0.230687	0.231019
EmuJ_000085300	Transmembrane protein 39a [Source:UniProtKB/TrEMBL;Acc:A0A087VY08]		30.9015	27.6231	-0.00890238	0.119951	0.966061	-0.00856949	35.3354	47.8764	0.0635669	0.14095	0.734865	0.0631773
EmuJ_000085400	Mastin [Source:UniProtKB/TrEMBL;Acc:A0A087VY24]		524.368	307.643	0.598849	0.0938382	2.99035e-09	0.584946	450.566	279.548	-1.05677	0.165663	1.1171e-09	-1.04785
EmuJ_000085500	Expressed conserved protein [Source:UniProtKB/TrEMBL;Acc:A0A087VXT6]		92.4217	98.3147	-0.258688	0.124979	0.102092	-0.248221	89.0833	52.2543	-1.12406	0.362879	0.00472709	-1.07996
EmuJ_000085600			2.9704	1.70135	0.638372	0.31129	0.105922	0.505912	1.40619	1.49488	-0.294394	0.564506	0.692256	-0.268068
EmuJ_000085700	Frizzled 10 [Source:UniProtKB/TrEMBL;Acc:A0A087VY56] EmFz10		26.389	2.6197	3.15739	0.228492	5.60673e-41	2.76709	1.56428	145.455	6.15202	0.320757	8.28883e-80	5.96304
EmuJ_000085800	D isomer specific 2 hydroxyacid dehydrogenase NAD binding [Source:UniProtKB/TrEMBL;Acc:A0A087VY15]		0.898336	0.947834	-0.239503	0.535595	0.782653	-0.13486	0.595049	1.25204	0.707322	0.570739	0.301872	0.641949
EmuJ_000085900	NADH dehydrogenase ubiquinone 1 beta [Source:UniProtKB/TrEMBL;Acc:A0A087VY30]		111.654	103.24	-0.0597572	0.12521	0.767812	-0.0573314	96.7841	93.3684	-0.429835	0.193574	0.0494029	-0.424895
EmuJ_000086000	Craniofacial development protein 1 [Source:UniProtKB/TrEMBL;Acc:A0A087VXU1]		130.327	124.025	-0.101031	0.100381	0.488431	-0.0983565	99.236	132.595	0.0422092	0.129632	0.813258	0.0419904
EmuJ_000086100	Furin 1 [Source:UniProtKB/TrEMBL;Acc:A0A087VXT5]		2.84589	2.49756	0.0111765	0.290702	0.982745	0.00910216	7.25793	55.0575	2.5308	0.836845	0.00591312	2.07583
EmuJ_000086200			29.6463	28.1807	-0.0969474	0.147957	0.672986	-0.0915385	60.4922	87.9472	0.162282	0.164972	0.425788	0.160924
EmuJ_000086300	Fras1 related extracellular matrix protein [Source:UniProtKB/TrEMBL;Acc:A0A087VY23]		31.1092	26.395	0.0644223	0.107095	0.701527	0.062488	49.9261	48.1856	-0.437832	0.233895	0.103126	-0.430527
EmuJ_000086400	DEAD box ATP dependent RNA helicase 13 [Source:UniProtKB/TrEMBL;Acc:A0A087VY37]		71.8316	55.2438	0.207287	0.0800364	0.0333907	0.203764	59.2106	70.4785	-0.122499	0.131666	0.454094	-0.121844
EmuJ_000086500	Eukaryotic translation initiation factor 4b:4h [Source:UniProtKB/TrEMBL;Acc:A0A087VXU5]		137.268	132.958	-0.126227	0.107515	0.406127	-0.122408	220.551	123.822	-1.21189	0.231404	7.42581e-07	-1.19209
EmuJ_000086550	Leucine rich repeat [Source:UniProtKB/TrEMBL;Acc:A0A087VXU0]		27.2705	20.9534	0.206606	0.152617	0.32327	0.194392	11.6437	72.2097	2.25621	0.203999	3.89513e-27	2.22748
EmuJ_000086600	Protein sarah [Source:UniProtKB/TrEMBL;Acc:A0A087VY67]		51.241	57.3193	-0.334652	0.11296	0.0126099	-0.323513	90.3167	108.146	-0.114094	0.253291	0.734986	-0.111866
EmuJ_000086700	Ribosome biolocus tagsis protein brx1 [Source:UniProtKB/TrEMBL;Acc:A0A087VY31]		116.94	73.821	0.491121	0.148052	0.00451856	0.463685	88.9721	71.5227	-0.688542	0.242872	0.0102457	-0.676164
EmuJ_000086800	Syntaxin 5 [Source:UniProtKB/TrEMBL;Acc:A0A087VY72]		52.2323	83.4634	-0.845729	0.17955	2.28171e-05	-0.778015	97.6342	56.7213	-1.14216	0.331697	0.00154187	-1.10448
EmuJ_000086900	Yrdc domain containing protein mitochondrial [Source:UniProtKB/TrEMBL;Acc:A0A087VXX0]		283.503	226.102	0.154511	0.0844023	0.156915	0.151596	196.341	165.386	-0.62376	0.157076	0.000223657	-0.619022
EmuJ_000087000			2.41591	2.27557	-0.0831495	0.342841	0.887907	-0.0631168	3.03677	11.0523	1.47839	0.310086	7.43264e-06	1.43574
EmuJ_000087100			7.06101	3.94025	0.670858	0.277998	0.050589	0.555164	4.59497	19.6716	1.72119	0.26163	3.12464e-10	1.68542
EmuJ_000087200			0.201936	0.188605	-0.0556823	1.24877	NA	-0.010662	0.253602	1.2117	1.91392	0.887071	0.0568057	1.53902
EmuJ_000087300	Target of myb1 related tom1 [Source:UniProtKB/TrEMBL;Acc:A0A087VY76]		0.0809129	0.0243287	1.47644	2.58259	NA	0.0759303	0.0442979	0.198854	1.6769	1.92141	0.485938	0.796086
EmuJ_000087400	Expressed protein [Source:UniProtKB/TrEMBL;Acc:A0A087VXY7]		0.255531	0.235337	-0.0374764	2.01313	NA	-0.003127	0.255909	0.535603	0.701331	1.90764	0.7878	0.326322
EmuJ_000087500	Tom1 protein 2 [Source:UniProtKB/TrEMBL;Acc:A0A087VXW7]		0.0778014	0.0320511	0.878343	2.81967	NA	0.0407271	0.0493707	0.40764	2.99177	2.13182	0.236339	1.1344
EmuJ_000087600	Tom1 protein 2 [Source:UniProtKB/TrEMBL;Acc:A0A087VYD3]		18.7173	15.2225	0.125524	0.193854	0.676888	0.113968	20.3431	71.6387	1.44247	0.136262	6.2374e-25	1.4342
EmuJ_000087700	Wd40 repeat [Source:UniProtKB/TrEMBL;Acc:A0A087VY64]		10.0447	8.48383	0.0691287	0.201017	0.835277	0.062334	5.23888	27.5721	2.03152	0.346973	2.57695e-08	1.95803
EmuJ_000087800	Expressed protein [Source:UniProtKB/TrEMBL;Acc:A0A087VY80]		0.047568	0.10986	-1.36133	2.23158	NA	-0.0933273	0.0727319	39.988	8.84168	0.882555	2.03735e-22	7.54386
EmuJ_000087900	Expressed conserved protein [Source:UniProtKB/TrEMBL;Acc:A0A087VXY9]		1.79899	2.2738	-0.515637	0.570925	0.541967	-0.27468	6.8263	416.34	5.54548	0.914343	7.57339e-09	4.3528
EmuJ_000088000	Expressed conserved protein [Source:UniProtKB/TrEMBL;Acc:A0A087VXW8]		23.7117	19.9601	0.0715253	0.227601	0.848917	0.0627584	355.567	370.574	-0.321847	0.341087	0.447284	-0.310637
EmuJ_000088100	Cleavage and polyadenylation specificity factor [Source:UniProtKB/TrEMBL;Acc:A0A087VYE0]		121.585	91.3865	0.240717	0.0970568	0.0437814	0.234749	100.767	160.465	0.296925	0.14987	0.0826771	0.294871
EmuJ_000088200	Marvel containing potential lipid [Source:UniProtKB/TrEMBL;Acc:A0A087VY68]		183.403	206.219	-0.341446	0.153322	0.0749563	-0.321073	195.341	249.698	-0.0236736	0.261528	0.949798	-0.0231816
EmuJ_000088300	Heterolocus tagous nuclear ribonucleoprotein C [Source:UniProtKB/TrEMBL;Acc:A0A087VY84]		93.564	105.672	-0.344477	0.216329	0.229444	-0.305839	116.072	70.7023	-1.08805	0.158945	5.40107e-11	-1.07959
EmuJ_000088500	Diacylglycerol kinase [Source:UniProtKB/TrEMBL;Acc:A0A087VXZ4]		160.778	129.082	0.146462	0.101335	0.285466	0.142512	55.8266	86.2738	0.250339	0.156054	0.169406	0.248463
EmuJ_000088600	Retinoblastoma binding protein 4 [Source:UniProtKB/TrEMBL;Acc:A0A087VXX2]		296.646	233.822	0.1708	0.0976649	0.181253	0.166513	301.724	215.711	-0.860185	0.12372	2.63796e-11	-0.85612
EmuJ_000088700	Transcription and mRNA export factor ENY2 [Source:UniProtKB/TrEMBL;Acc:A0A087VYE3]		0.361517	0.253098	0.365692	2.32118	NA	0.0234445	0.347061	0.532492	0.254291	1.68533	0.916629	0.135136
EmuJ_000088800	Hepatocyte nuclear factor 4 alpha [Source:UniProtKB/TrEMBL;Acc:A0A087VY71]		0.741821	1.82907	-1.4743	0.490427	0.0112216	-0.892973	8.50166	11.5599	0.0674319	0.253835	0.849623	0.0661092
EmuJ_000088900			0.123309	0	0.942429	4.08047	NA	0.0205134	0.623097	0.851547	0.0365747	1.68485	0.990803	0.019589
EmuJ_000089200	Arsenite resistance protein 2 [Source:UniProtKB/TrEMBL;Acc:A0A087VXX4]		96.4445	86.4081	-0.010913	0.202709	0.975835	-0.0098235	89.7264	78.2273	-0.56568	0.215978	0.0185163	-0.557615
EmuJ_000089300	Bone morpholocus tagtic protein antagonist noggin [Source:UniProtKB/TrEMBL;Acc:A0A087VYE9]		10.0624	25.3829	-1.50722	0.228989	8.83566e-10	-1.32026	12.2011	90.7858	2.5065	0.459315	2.34167e-07	2.35216
EmuJ_000089400	DNA directed RNA polymerase II subunit [Source:UniProtKB/TrEMBL;Acc:A0A087VY75]		217.553	177.292	0.122271	0.115153	0.46165	0.118046	179.065	160.583	-0.530545	0.157126	0.00193014	-0.52651
EmuJ_000089500			45.6412	24.7066	0.712496	0.156409	4.51694e-05	0.668361	19.3486	20.7437	-0.276199	0.182523	0.197966	-0.273375
EmuJ_000089600	Expressed protein [Source:UniProtKB/TrEMBL;Acc:A0A087VY00]		86.2416	70.5418	0.118222	0.119505	0.497491	0.113834	53.6674	100.125	0.520429	0.236462	0.0515346	0.511556
EmuJ_000089700	Expressed protein [Source:UniProtKB/TrEMBL;Acc:A0A087VXX7]		96.5343	81.815	0.0657987	0.239202	0.870553	0.0569994	38.218	35.6921	-0.472643	0.250367	0.0999162	-0.463636
EmuJ_000089800	Casein kinase I delta [Source:UniProtKB/TrEMBL;Acc:A0A087VYF4]		122.125	100.166	0.115364	0.227322	0.751103	0.101244	192.382	168.619	-0.564065	0.240759	0.0371478	-0.554105
EmuJ_000090000	Expressed conserved protein [Source:UniProtKB/TrEMBL;Acc:A0A087VY94]		104.914	88.1459	0.0787005	0.137337	0.716347	0.0748888	37.7344	49.6458	0.0181896	0.284817	0.964702	0.0177447
EmuJ_000090100	Mitochondrial pyruvate carrier [Source:UniProtKB/TrEMBL;Acc:A0A087VY04]		294.915	307.884	-0.233762	0.107892	0.0846768	-0.22664	358.158	287.841	-0.691606	0.166589	0.000108867	-0.685702
EmuJ_000090300	Transmembrane protein 184A [Source:UniProtKB/TrEMBL;Acc:A0A087VXX9]		42.3364	35.6746	0.074167	0.104628	0.644285	0.0720388	32.2903	147.665	1.82157	0.190379	1.5777e-20	1.80134
EmuJ_000090400	Pro neuregulin 2 membrane bound [Source:UniProtKB/TrEMBL;Acc:A0A087VYF8] NRG1		9.30297	10.0034	-0.271725	0.270298	0.488842	-0.226936	39.5947	30.98	-0.724701	0.241128	0.00626062	-0.711872
EmuJ_000090500	Reticulon 4 interacting protein 1 [Source:UniProtKB/TrEMBL;Acc:A0A087VY81]		97.0854	124.089	-0.525179	0.123719	0.00016666	-0.504342	136.701	112.927	-0.642248	0.195518	0.00261566	-0.634723
EmuJ_000090600			6.99122	5.50578	0.170623	0.274171	0.689258	0.141854	5.89445	13.231	0.792526	0.293362	0.0148607	0.77187
EmuJ_000090700	Expressed conserved protein [Source:UniProtKB/TrEMBL;Acc:A0A087VY07]		89.2591	85.6106	-0.112398	0.140708	0.595477	-0.106696	81.7729	106.055	0.0016708	0.158882	0.996466	0.00165781
EmuJ_000090800	Expressed protein [Source:UniProtKB/TrEMBL;Acc:A0A087VXY2]		18.0773	12.327	0.383772	0.21413	0.168076	0.3415	10.0563	15.9016	0.283163	0.360798	0.535635	0.272166
EmuJ_000090900	TATA binding protein associated factor 172 [Source:UniProtKB/TrEMBL;Acc:A0A087VYG2]		0.823453	0.767685	-0.0722393	0.651937	0.950124	-0.0336523	16.5495	5.31986	-1.97807	0.865972	NA	-1.60379
EmuJ_000091000	Bystin [Source:UniProtKB/TrEMBL;Acc:A0A087VY85]		177.471	147.939	0.0918004	0.0841923	0.447513	0.0900769	159.658	120.604	-0.77695	0.145152	4.06405e-07	-0.771905
EmuJ_000091200	TATA binding protein associated factor 172 [Source:UniProtKB/TrEMBL;Acc:A0A087VYA0]		23.5722	22.9649	-0.13344	0.123555	0.452613	-0.12816	22.0226	43.1012	0.59761	0.261765	0.0426968	0.585177
EmuJ_000091300	Expressed protein [Source:UniProtKB/TrEMBL;Acc:A0A087VY11]		0.0779906	0.151673	-1.00108	3.38619	NA	-0.0310183	0.616624	6.05418	2.95896	0.90531	0.00276373	2.36199
EmuJ_000091400	Helicase [Source:UniProtKB/TrEMBL;Acc:A0A087VXY4]		29.2033	28.7949	-0.150396	0.231438	0.675611	-0.131401	9.33967	34.904	1.53671	0.454414	0.001899	1.44387
EmuJ_000091500	RNA and export factor binding protein 2 [Source:UniProtKB/TrEMBL;Acc:A0A087VYG7]		330.809	261.94	0.165553	0.105625	0.238442	0.160713	232.283	177.875	-0.757835	0.171438	3.54382e-05	-0.750988
EmuJ_000091600	Headcase protein [Source:UniProtKB/TrEMBL;Acc:A0A087VY89]		38.0565	78.8979	-1.2222	0.499071	0.0469574	-0.728049	203.781	423.026	0.667952	0.270156	0.0269848	0.653166
EmuJ_000091700	Cytochrome b c1 complex subunit 2 [Source:UniProtKB/TrEMBL;Acc:A0A087VYA3]		244.719	246.332	-0.179787	0.124932	0.287987	-0.172519	330.65	271.903	-0.655398	0.125345	7.75177e-07	-0.65222
EmuJ_000091800	mRNA binding protein [Source:UniProtKB/TrEMBL;Acc:A0A087VY13]		736.169	577.635	0.178302	0.0655742	0.0242254	0.176256	833.616	583.876	-0.890298	0.18061	3.4436e-06	-0.881381
EmuJ_000092400	Somatotropin hormone [Source:UniProtKB/TrEMBL;Acc:A0A087VXY8], Neuropeptide [Source: Koziol et. al. 2016]		4.75594	3.55272	0.23943	0.558067	0.791443	0.130189	0	61.7619	9.53571	1.22542	6.57183e-14	6.85156
EmuJ_000092500	Metaxin 1 [Source:UniProtKB/TrEMBL;Acc:A0A087VYH0]		165.8	162.813	-0.144405	0.107747	0.329414	-0.140017	126.609	93.6691	-0.802635	0.200501	0.000197054	-0.792752
EmuJ_000092700			1.69218	1.74255	-0.216073	0.672293	0.845645	-0.0973664	0.890046	3.36012	1.55301	1.02377	0.196683	1.17137
EmuJ_000092800	Transaldolase [Source:UniProtKB/TrEMBL;Acc:A0A087VYA8]		441.483	288.647	0.443292	0.113031	0.000588712	0.428515	191.276	138.517	-0.841513	0.134391	2.31464e-09	-0.836824
EmuJ_000092900	Nuclear pore complex protein nup155 [Source:UniProtKB/TrEMBL;Acc:A0A087VY19]		48.261	34.989	0.291788	0.0762986	0.000845019	0.287275	35.0554	47.3763	0.0521095	0.189977	0.844473	0.0515329
EmuJ_000093100	FMRFamide activated amiloride sensitive sodium [Source:UniProtKB/TrEMBL;Acc:A0A087VYH5]		0.625772	0.564309	-0.0150533	0.612204	0.988654	-0.00747797	0.522681	0.793425	0.220044	0.68059	0.814621	0.192549
EmuJ_000093200	EF HAND 1 calcium binding site [Source:UniProtKB/TrEMBL;Acc:A0A087VY96]		45.1154	9.30967	2.10287	0.873188	0.0511307	0.652511	114.736	121.276	-0.28284	0.260667	0.373374	-0.277003
EmuJ_000093300	Protein FAM60A [Source:UniProtKB/TrEMBL;Acc:A0A087VYB2]		55.0019	56.975	-0.221495	0.106307	0.0994345	-0.214938	54.2378	73.7535	0.0653586	0.17334	0.782306	0.0647556
EmuJ_000093400			0.981242	0.700129	0.310946	0.555799	0.724508	0.169647	0.0494263	18.4516	7.92375	0.882858	3.4829e-18	6.75324
EmuJ_000093500			24.7142	29.4189	-0.415874	0.325396	0.357861	-0.32337	23.8419	55.1015	0.825082	0.410947	0.0782391	0.784208
EmuJ_000093700	Ubiquitin conjugating enzyme E2 D2 [Source:UniProtKB/TrEMBL;Acc:A0A087VYI0]		1436.72	1480.83	-0.214273	0.0913173	0.0586844	-0.209557	1417.62	911.719	-1.00699	0.140681	6.39422e-12	-1.00084
EmuJ_000093800	Expressed protein [Source:UniProtKB/TrEMBL;Acc:A0A087VY99]		29.3788	21.4588	0.281969	0.146986	0.13467	0.266429	43.6931	24.5888	-1.20716	0.247434	4.39951e-06	-1.18465
EmuJ_000093900	SPRY domain containing protein [Source:UniProtKB/TrEMBL;Acc:A0A087VYB7]		98.4795	201.586	-1.20454	0.204653	5.65954e-08	-1.08214	99.5648	161.543	0.317025	0.169239	0.102853	0.314234
EmuJ_000094000	Monocyte to macrophage differentiation factor 2 [Source:UniProtKB/TrEMBL;Acc:A0A087VY25]		140.098	151.266	-0.281603	0.0884498	0.00678606	-0.275778	175.284	190.484	-0.252396	0.147915	0.141133	-0.250694
EmuJ_000094100	Expressed protein [Source:UniProtKB/TrEMBL;Acc:A0A087VXZ9]		7.1682	8.2792	-0.380289	0.366348	0.472688	-0.279177	0.155271	0.401799	0.9192	2.44738	0.783257	0.335243
EmuJ_000094200	Expressed protein [Source:UniProtKB/TrEMBL;Acc:A0A087VYI5]		426.245	417.877	-0.141897	0.0908119	0.240317	-0.138807	261.489	168.397	-1.0038	0.340902	0.00747524	-0.968858
EmuJ_000094300	60S ribosomal protein L10 [Source:UniProtKB/TrEMBL;Acc:A0A087VYA4]		954.042	1006.39	-0.247611	0.0974911	0.0378225	-0.241417	885.076	695.288	-0.719946	0.267029	0.0150839	-0.704368
EmuJ_000094400	Dolichyl-diphosphooligosaccharide--protein glycosyltransferase subunit DAD1 [Source:UniProtKB/TrEMBL;Acc:A0A087VYC1]		80.931	60.1199	0.256281	0.189998	0.325688	0.233524	68.4919	51.4906	-0.796733	0.3193	0.0254614	-0.772301
EmuJ_000094500	TonB box [Source:UniProtKB/TrEMBL;Acc:A0A087VY28]		26.8036	18.7228	0.348284	0.191712	0.160974	0.316841	18.4318	14.4739	-0.719107	0.338662	0.0613069	-0.69432
EmuJ_000094600	Protein disulfide-isomerase [Source:UniProtKB/TrEMBL;Acc:A0A087VY02]		422.489	447.709	-0.256286	0.129955	0.12247	-0.245113	371.362	268.868	-0.846624	0.191954	3.6968e-05	-0.837058
EmuJ_000094700	Phosducin protein 3 [Source:UniProtKB/TrEMBL;Acc:A0A087VYI9]		240.358	215.479	-0.0132444	0.0931446	0.938131	-0.0129414	137.5	149.952	-0.248809	0.154329	0.167057	-0.246985
EmuJ_000094800	Mesoderm induction early response protein 1 [Source:UniProtKB/TrEMBL;Acc:A0A087VYA7]		78.0972	79.3961	-0.195098	0.143064	0.319278	-0.184885	49.6291	57.6017	-0.159567	0.174308	0.462168	-0.158078
EmuJ_000094900	Low density lipoprotein receptor protein [Source:UniProtKB/TrEMBL;Acc:A0A087VYC5]		62.6026	62.9399	-0.179939	0.0981119	0.155902	-0.175383	90.0485	113.479	-0.0398501	0.166095	0.865044	-0.0395119
EmuJ_000095000	CDK5 regulatory subunit associated protein [Source:UniProtKB/TrEMBL;Acc:A0A087VY32]		57.6938	48.9412	0.0666222	0.112559	0.706305	0.0644192	42.4025	53.2015	-0.0464593	0.14105	0.811115	-0.0461745
EmuJ_000095100	Arginyl tRNA synthetase [Source:UniProtKB/TrEMBL;Acc:A0A087VY06]		107.874	87.8844	0.123299	0.113746	0.450777	0.119138	99.6205	192.939	0.572758	0.202785	0.0105653	0.565544
EmuJ_000095150			5.51432	4.59442	0.0917587	0.15626	0.708705	0.0860848	6.51623	12.3285	0.538345	0.303354	0.124516	0.523386
EmuJ_000095200	AMY 1 associating protein expressed in testis [Source:UniProtKB/TrEMBL;Acc:A0A087VYB1]		30.386	21.2468	0.345291	0.124118	0.0206168	0.331503	18.022	41.4752	0.826028	0.161367	1.34928e-06	0.819417
EmuJ_000095300	Expressed conserved protein [Source:UniProtKB/TrEMBL;Acc:A0A087VYC9]		92.3027	173.3	-1.0798	0.314426	0.00313744	-0.85198	254.254	51.588	-2.66598	0.26745	3.3303e-22	-2.60813
EmuJ_000095400	Intraflagellar transport protein 46 [Source:UniProtKB/TrEMBL;Acc:A0A087VY35]		2.95818	7.26365	-1.47159	0.363174	0.000353763	-1.08505	0.504822	16.8274	4.67831	0.481026	3.50364e-21	4.36905
EmuJ_000095500	Polymerase delta interacting protein 3 [Source:UniProtKB/TrEMBL;Acc:A0A087VY09]		267.681	253.487	-0.0919567	0.111891	0.583574	-0.0889508	161.503	153.623	-0.443571	0.206971	0.0586484	-0.437758
EmuJ_000095600	Hypothetical transcript [Source:UniProtKB/TrEMBL;Acc:A0A0S4MM15]		49.3215	39.9556	0.133278	0.10071	0.337025	0.129726	26.0964	55.3102	0.706842	0.195133	0.000827929	0.698601
EmuJ_000095700	Ubiquitinyl hydrolase 1 [Source:UniProtKB/TrEMBL;Acc:A0A087VYJ9]		76.5192	53.5776	0.342094	0.106149	0.00605606	0.331996	57.519	56.7644	-0.400204	0.186456	0.0582421	-0.395934
EmuJ_000095800	DNA polymerase epsilon subunit 3 [Source:UniProtKB/TrEMBL;Acc:A0A087VYB6]		53.7658	32.7987	0.542547	0.144092	0.00104695	0.513757	29.873	34.6793	-0.160806	0.289959	0.671949	-0.15673
EmuJ_000095850	Crossover junction endonuclease EME1 [Source:UniProtKB/TrEMBL;Acc:A0A087VYD2]		30.229	14.1952	0.919403	0.14057	1.13899e-09	0.872858	13.1289	22.2089	0.38349	0.251448	0.194093	0.376129
EmuJ_000095900	Lysine specific histone demethylase 1A [Source:UniProtKB/TrEMBL;Acc:A0A087VY39]		26.8187	18.6876	0.348287	0.116303	0.0115776	0.336021	20.4227	32.4826	0.291604	0.187336	0.184037	0.288461
EmuJ_000096000	Charged multivesicular body protein 6 [Source:UniProtKB/TrEMBL;Acc:A0A087VY14]		62.139	66.2198	-0.263138	0.114381	0.0646654	-0.254162	75.543	66.5649	-0.557938	0.156362	0.000999987	-0.553737
EmuJ_000096100	XK-related protein [Source:UniProtKB/TrEMBL;Acc:A0A087VYK4]		66.9137	77.7925	-0.38879	0.0867898	6.27722e-05	-0.381043	97.0804	79.6978	-0.657017	0.170862	0.0003644	-0.651121
EmuJ_000096200	EGF region [Source:UniProtKB/TrEMBL;Acc:A0A087VYB9]		2.13234	3.44156	-0.868537	0.534083	0.218279	-0.49094	4.12889	7.84718	0.542158	0.46003	0.328686	0.508951
EmuJ_000096300	Mitochondrial glutamate carrier protein [Source:UniProtKB/TrEMBL;Acc:A0A087VYD7]		135.694	151.062	-0.32491	0.120997	0.0262616	-0.312557	133.525	120.447	-0.522176	0.153012	0.00171479	-0.518411
EmuJ_000096400	Expressed protein [Source:UniProtKB/TrEMBL;Acc:A0A087VY41]		30.0941	36.4498	-0.447965	0.222029	0.112647	-0.395365	2.37511	5.95614	0.994874	0.894698	0.360358	0.794629
EmuJ_000096500	Peptidase inhibitor 16 [Source:UniProtKB/TrEMBL;Acc:A0A087VY17]		1.2297	1.13484	-0.0586217	0.563875	0.953295	-0.0315587	0.702554	3.02892	1.70529	0.654358	0.0191672	1.50723
EmuJ_000096600	Tissue type plasminogen activator [Source:UniProtKB/TrEMBL;Acc:A0A087VYK7]		189.9	485.622	-1.52446	0.167551	5.26655e-18	-1.41704	332.784	192.999	-1.16658	0.141685	1.86599e-15	-1.15936
EmuJ_000096700	Tetratricopeptide repeat protein 39B [Source:UniProtKB/TrEMBL;Acc:A0A087VYC3]		84.0375	124.888	-0.743326	0.105579	4.31894e-11	-0.721614	281.671	141.659	-1.3606	0.18525	1.68871e-12	-1.34627
EmuJ_000096800	Expressed protein [Source:UniProtKB/TrEMBL;Acc:A0A087VYE2]		1.02639	0.47298	0.967901	1.30153	NA	0.175045	0.63989	1.28277	0.638668	1.59264	0.766066	0.353139
EmuJ_000096900	Tubulin polymerization promoting protein family [Source:UniProtKB/TrEMBL;Acc:A0A087VY44]		52.6951	73.7292	-0.657379	0.225207	0.0142168	-0.57823	117.843	192.605	0.336371	0.198539	0.144213	0.332307
EmuJ_000097000			24.6809	12.2912	0.840657	0.273815	0.00938048	0.699059	1.83066	31.1201	3.7184	0.339133	1.10042e-26	3.59032
EmuJ_000097100	Expressed protein [Source:UniProtKB/TrEMBL;Acc:A0A087VYL3]		3.20398	2.85043	0.00108817	0.821305	0.999273	0.000385862	0.140379	0.235306	0.722046	4.04723	0.90092	0.11871
EmuJ_000097200	Expressed conserved protein [Source:UniProtKB/TrEMBL;Acc:A0A087VYC7]		189.32	185.214	-0.139902	0.0797685	0.17997	-0.13754	72.7031	82.4029	-0.193368	0.148915	0.277304	-0.192047
EmuJ_000097300	Hypothetical transcript [Source:UniProtKB/TrEMBL;Acc:A0A087VYE7]		237.157	271.875	-0.366424	0.221358	0.209671	-0.32362	271.595	329.986	-0.0959009	0.215186	0.738447	-0.0945433
EmuJ_000097400	Expressed protein [Source:UniProtKB/TrEMBL;Acc:A0A087VY47]		283.969	339.791	-0.428944	0.239159	0.167677	-0.371576	256.122	259.254	-0.356702	0.176312	0.0757268	-0.353299
EmuJ_000097500	Polyu specific endoribonuclease [Source:UniProtKB/TrEMBL;Acc:A0A087VY26]		1.52264	3.70031	-1.45451	0.406579	0.00197024	-1.00799	1.77577	33.1649	3.86611	0.422393	7.14523e-19	3.66182
EmuJ_000097600	Alpha-mannosidase [Source:UniProtKB/TrEMBL;Acc:A0A087VYL7]		67.4349	65.4428	-0.12858	0.0770441	0.205884	-0.126552	53.5908	92.6648	0.410908	0.157074	0.0186715	0.407787
EmuJ_000097700	Expressed protein [Source:UniProtKB/TrEMBL;Acc:A0A087VYD1]		18.5968	19.869	-0.271648	0.266597	0.48197	-0.227953	25.8766	49.9123	0.567903	0.274075	0.0683504	0.554975
EmuJ_000097800	Glutamine:fructose 6 phosphate aminotransferase [Source:UniProtKB/TrEMBL;Acc:A0A087VYF2]		236.585	329.803	-0.643861	0.862131	0.622631	-0.213124	291.332	118.492	-1.6599	0.258915	9.14211e-10	-1.62609
EmuJ_000097900	DEAD box ATP dependent RNA helicase [Source:UniProtKB/TrEMBL;Acc:A0A087VY49]		40.5843	30.3845	0.2448	0.12571	0.128134	0.234786	31.011	51.6354	0.35795	0.182854	0.0867451	0.354275
EmuJ_000098000	Bhlh factor math6 [Source:UniProtKB/TrEMBL;Acc:A0A087VY29]		25.1121	5.256	2.08249	0.264381	1.06273e-13	1.75396	3.19248	4.87656	0.227243	0.543523	0.755567	0.208285
EmuJ_000098100	Wings apart protein [Source:UniProtKB/TrEMBL;Acc:A0A087VYM1]		31.5104	26.4254	0.0810043	0.131586	0.693203	0.0773882	43.3653	63.9282	0.179964	0.156026	0.340277	0.178616
EmuJ_000098200	Galactosylgalactosylxylosylprotein 3-beta-glucuronosyltransferase [Source:UniProtKB/TrEMBL;Acc:A0A087VYD6]		0	0	NA	NA	NA	NA	0	0	NA	NA	NA	NA
EmuJ_000098300	Galactosylgalactosylxylosylprotein 3-beta-glucuronosyltransferase [Source:UniProtKB/TrEMBL;Acc:A0A087VYF7]		0.0344959	0.033866	-0.019342	3.78509	NA	-0.00048756	0.026977	0.0546484	-0.0262262	4.08047	0.996466	-0.00425482
EmuJ_000098400	Atp dependent rna helicase ddxx [Source:UniProtKB/TrEMBL;Acc:A0A087VY52]		234.761	198.412	0.0705282	0.0831784	0.570556	0.0692353	174.973	197.95	-0.195361	0.138229	0.232498	-0.19421
EmuJ_000098600	Deoxyribodipyrimidine photo lyase [Source:UniProtKB/TrEMBL;Acc:A0A087VY33]		15.8132	15.5453	-0.148629	0.172096	0.562047	-0.137628	9.38047	8.18025	-0.556986	0.41731	0.262644	-0.528457
EmuJ_000098700	Tumor protein p63 [Source:UniProtKB/TrEMBL;Acc:A0A087VYM5]		64.8877	41.0985	0.488997	0.136924	0.00200826	0.465437	39.9473	33.9886	-0.605186	0.241699	0.0249186	-0.594426
EmuJ_000098800	Cysteine protease [Source:UniProtKB/TrEMBL;Acc:A0A087VYE1]		35.8621	31.955	-0.00443793	0.124026	0.98338	-0.00426101	32.6864	42.7151	0.0123537	0.192284	0.96458	0.0122138
EmuJ_000098900	50S ribosomal protein L20 [Source:UniProtKB/TrEMBL;Acc:A0A087VYG3]		83.8791	63.0799	0.239699	0.108692	0.0783232	0.232292	52.6539	53.7013	-0.34575	0.18304	0.099694	-0.342198
EmuJ_000099000	Queuosine salvage protein [Source:UniProtKB/TrEMBL;Acc:A0A087VY54]		49.2584	32.2971	0.435753	0.123536	0.00233386	0.418518	27.0339	32.1201	-0.129061	0.181561	0.580266	-0.127754
EmuJ_000099100	Expressed protein [Source:UniProtKB/TrEMBL;Acc:A0A087VY36]		74.8466	60.5493	0.135299	0.128624	0.466431	0.129514	74.831	48.2349	-1.01006	0.177315	6.31512e-08	-1.0003
EmuJ_000099200	Mitochondrial import receptor subunit TOM20 [Source:UniProtKB/TrEMBL;Acc:A0A087VYN0]		201.923	169.083	0.0843398	0.0994506	0.570556	0.0821468	129.405	94.127	-0.835346	0.223311	0.000537602	-0.822608
EmuJ_000099300	TPR repeat containing protein YDR161W [Source:UniProtKB/TrEMBL;Acc:A0A087VYE4]		208.085	234.297	-0.341726	0.102584	0.00431676	-0.332287	201.962	203.119	-0.362473	0.158794	0.0427186	-0.359661
EmuJ_000099400	Anaphase promoting complex subunit 1 [Source:UniProtKB/TrEMBL;Acc:A0A087VYG6]		29.1264	26.8264	-0.0526088	0.100251	0.742626	-0.0512195	20.4235	31.934	0.268959	0.179574	0.202959	0.266296
EmuJ_000099500			29.4034	37.4296	-0.519021	0.180492	0.0160832	-0.477079	77.9999	38.5742	-1.37616	0.387976	0.00107691	-1.31482
EmuJ_000099600	Expressed protein [Source:UniProtKB/TrEMBL;Acc:A0A087VY38]		11.2903	12.9541	-0.368254	0.343948	0.457904	-0.2791	1.58951	1.85347	-0.136514	0.901054	0.916322	-0.10887
EmuJ_000099700	Epidermal growth factor receptor kinase [Source:UniProtKB/TrEMBL;Acc:A0A087VYN4]		165.072	150.602	-0.0374377	0.125162	0.856911	-0.0359188	296.523	192.075	-0.995398	0.187769	5.31844e-07	-0.984632
EmuJ_000099800	Splicing factor arginine:serine rich [Source:UniProtKB/TrEMBL;Acc:A0A087VYE8]		221.468	259.902	-0.40177	0.104688	0.000805035	-0.390227	232.115	267.268	-0.171657	0.158506	0.374412	-0.17033
EmuJ_000099900	Histone RNA hairpin binding protein [Source:UniProtKB/TrEMBL;Acc:A0A087VYH1]		80.5162	46.5654	0.617956	0.109932	2.46326e-07	0.598434	46.8846	52.484	-0.213218	0.161781	0.269279	-0.211503
EmuJ_000100000	Protein RER1 [Source:UniProtKB/TrEMBL;Acc:A0A087VY59]		181.449	163.594	-0.0225464	0.126473	0.919652	-0.0216132	179.735	150.077	-0.635093	0.207163	0.00521119	-0.626745
EmuJ_000100100			105.458	82.7431	0.179086	0.0809433	0.0771895	0.175974	33.8913	90.7482	1.04484	0.224754	1.28685e-05	1.02873
EmuJ_000100200	GTP binding protein SAR1b [Source:UniProtKB/TrEMBL;Acc:A0A087VYN9]		246.361	242.633	-0.149959	0.103756	0.285466	-0.145725	219.235	166.715	-0.772903	0.204091	0.000453309	-0.763043
EmuJ_000100400	Tyrosine protein phosphatase non receptor type [Source:UniProtKB/TrEMBL;Acc:A0A087VYF3]		140.806	209.021	-0.740754	0.0888068	3.00977e-15	-0.725314	235.88	89.0838	-1.7831	0.17398	1.99254e-23	-1.76652
EmuJ_000100500	Endonuclease G [Source:UniProtKB/TrEMBL;Acc:A0A087VYH6]		64.8068	50.9802	0.173546	0.14379	0.390188	0.164372	65.1195	65.0083	-0.378782	0.17988	0.0635462	-0.375015
EmuJ_000100600	Ran GTPase activating protein 1 [Source:UniProtKB/TrEMBL;Acc:A0A087VY63]		83.418	63.2021	0.227868	0.120271	0.140372	0.219305	54.2137	101.471	0.526047	0.173241	0.00568941	0.521194
EmuJ_000100700	Expressed protein [Source:UniProtKB/TrEMBL;Acc:A0A087VY45]		259.399	271.848	-0.237814	0.133602	0.171883	-0.226884	29.9319	18.7047	-1.05793	0.506141	0.0657669	-0.979691
EmuJ_000100800	Expressed conserved protein [Source:UniProtKB/TrEMBL;Acc:A0A087VYP5]		57.0864	77.2947	-0.607398	0.15431	0.000556645	-0.570716	49.0506	4.55614	-3.80032	0.403971	7.00643e-20	-3.61795
EmuJ_000100900	CDP-diacylglycerol--inositol 3-phosphatidyltransferase [Source:UniProtKB/TrEMBL;Acc:A0A087VYF9]		178.311	176.522	-0.156603	0.123072	0.360588	-0.150451	249.541	170.986	-0.92055	0.193484	7.79205e-06	-0.909979
EmuJ_000101000	Transcription initiation factor TFIID subunit 2 [Source:UniProtKB/TrEMBL;Acc:A0A087VYI1]		95.5097	89.36	-0.0750966	0.107334	0.648644	-0.0728319	61.16	87.9959	0.147502	0.157668	0.451361	0.146374
EmuJ_000101100	Interferon regulatory factor [Source:UniProtKB/TrEMBL;Acc:A0A087VY65]		137.409	172.335	-0.497475	0.120159	0.000253286	-0.478815	130.396	195.452	0.215891	0.230192	0.450145	0.212401
EmuJ_000101200	Homeobox [Source:UniProtKB/TrEMBL;Acc:A0A087VY48]		3.6711	2.58166	0.33265	0.415931	0.594874	0.226859	3.27014	4.42985	0.0719603	0.538962	0.92498	0.066003
EmuJ_000101300	Cyclic nucleotide phosphodiesterase [Source:UniProtKB/TrEMBL;Acc:A0A087VYP8]		97.5177	91.3217	-0.0756945	0.0961729	0.602652	-0.0738507	80.2839	120.731	0.213606	0.123728	0.136141	0.212597
EmuJ_000101400			1.66178	1.23514	0.261212	0.633977	0.798688	0.125264	1.19046	3.13893	1.0354	0.717802	0.221784	0.892177
EmuJ_000101500	Dual specificity [Source:UniProtKB/TrEMBL;Acc:A0A087VYI6]		2.27442	2.75607	-0.453155	0.263029	0.189367	-0.381927	1.55492	4.34538	1.0986	0.345326	0.00366025	1.05947
EmuJ_000101600	Histone lysine N methyltransferase MLL3 [Source:UniProtKB/TrEMBL;Acc:A0A087VY69]		36.1435	31.5228	0.0260742	0.169043	0.932112	0.0242072	38.8018	55.5141	0.139761	0.269785	0.694392	0.136677
EmuJ_000101700	Seven cysteines N terminal [Source:UniProtKB/TrEMBL;Acc:A0A087VY50]		41.7486	68.5857	-0.892328	0.284631	0.00782127	-0.732145	101.912	148.27	0.169246	0.186441	0.465789	0.167439
EmuJ_000101800	DnaJ subfamily A [Source:UniProtKB/TrEMBL;Acc:A0A087VYQ3]		1499.68	1517.76	-0.187353	0.124367	0.261742	-0.179844	1395.02	1145.14	-0.655609	0.149012	3.86021e-05	-0.651125
EmuJ_000101900	Coiled coil domain containing protein 149 [Source:UniProtKB/TrEMBL;Acc:A0A087VYG9]		166.216	194.538	-0.398223	0.107972	0.00135632	-0.386075	168.606	186.123	-0.230661	0.149403	0.188193	-0.229074
EmuJ_000102000	Nucleoprotein TPR [Source:UniProtKB/TrEMBL;Acc:A0A087VYJ1]		91.8628	81.141	0.00717822	0.0740836	0.956502	0.00707344	59.6952	81.4983	0.0726756	0.119298	0.641398	0.0723562
EmuJ_000102100	Zinc finger MYND type [Source:UniProtKB/TrEMBL;Acc:A0A087VY73]		79.649	73.1665	-0.0494706	0.0816052	0.698689	-0.0485971	61.4244	67.0417	-0.247859	0.150979	0.158537	-0.24612
EmuJ_000102200	snRNA activating protein complex subunit 4 [Source:UniProtKB/TrEMBL;Acc:A0A087VY53]		73.8184	58.2195	0.170026	0.0883586	0.133414	0.166517	49.7425	85.9768	0.407855	0.168513	0.030746	0.404294
EmuJ_000102300	Expressed conserved protein [Source:UniProtKB/TrEMBL;Acc:A0A087VYQ6]		68.5723	105.945	-0.796389	0.182245	9.92494e-05	-0.730854	178.63	63.888	-1.85574	0.153295	2.43956e-32	-1.84232
EmuJ_000102400	Rhomboid-like protein [Source:UniProtKB/TrEMBL;Acc:A0A087VYH4]		46.5167	42.5729	-0.0428886	0.213185	0.907455	-0.0382013	30.9654	59.9159	0.575678	0.163785	0.00120258	0.570924
EmuJ_000102500	Discoidin domain receptor [Source:UniProtKB/TrEMBL;Acc:A0A087VYJ6]		41.9917	29.6648	0.329943	0.201037	0.214241	0.297493	30.4689	142.717	1.84348	0.194034	2.9458e-20	1.82221
EmuJ_000102600	Elongation factor Tu [Source:UniProtKB/TrEMBL;Acc:A0A087VY79]		401.407	315.184	0.176636	0.0727702	0.049075	0.174147	309.728	308.342	-0.381717	0.12541	0.00557157	-0.379864
EmuJ_000102700	Bicaudal d protein [Source:UniProtKB/TrEMBL;Acc:A0A087VY55]		42.2603	32.7979	0.193286	0.119642	0.221531	0.186098	32.897	316.325	2.89613	0.217447	5.79184e-39	2.85424
EmuJ_000102800	Expressed protein [Source:UniProtKB/TrEMBL;Acc:A0A087VYR0]		6.58282	3.4735	0.752207	0.616189	0.384267	0.371725	0.456587	7.17824	3.50642	1.10431	0.00372367	2.58439
EmuJ_000103000	Transmembrane protein 188 [Source:UniProtKB/TrEMBL;Acc:A0A077RF39]		0.133052	0.174693	-0.581379	2.14442	NA	-0.0434972	0.966054	0.87195	-0.563244	1.09197	0.69568	-0.409778
EmuJ_000103100	Transketolase [Source:UniProtKB/TrEMBL;Acc:A0A077RCQ5]		4.19758	3.61856	0.0463987	0.226282	0.90551	0.0407617	5.04539	3.21975	-1.02253	0.276404	0.000625703	-0.998934
EmuJ_000103200			0	0	NA	NA	NA	NA	0.119303	0.145749	-0.0262262	4.08047	NA	-0.00425482
EmuJ_000103300			0	0	NA	NA	NA	NA	0.105492	0	-0.988007	4.08047	NA	-0.160289
EmuJ_000103400	Transketolase [Source:UniProtKB/TrEMBL;Acc:A0A077RCQ5]		2.48009	2.25937	-0.0388596	0.24865	0.931266	-0.0333037	9.16641	5.77385	-1.05356	0.365487	0.0089317	-1.01174
EmuJ_000103500	Transmembrane protein 188 [Source:UniProtKB/TrEMBL;Acc:A0A077RF39]		1.25981	0.776135	0.532655	0.810495	0.671623	0.192243	1.83359	1.09286	-1.11118	1.04321	0.383391	-0.832021
EmuJ_000103600			10.3344	34.0101	-1.88973	0.15138	1.51976e-33	-1.77964	23.823	70.8205	1.18591	0.228423	9.36819e-07	1.16701
EmuJ_000103700			10.9191	27.7109	-1.5149	0.187298	2.16653e-14	-1.38386	29.7824	33.1993	-0.242254	0.411366	0.653308	-0.230171
EmuJ_000103800	Histone deacetylase [Source:UniProtKB/TrEMBL;Acc:A0A087VY83]		121.349	77.1913	0.480702	0.101568	2.06336e-05	0.46768	82.6221	92.2627	-0.216195	0.14349	0.200044	-0.214824
EmuJ_000103900	Transcription regulator [Source:UniProtKB/TrEMBL;Acc:A0A087VY58]		158.55	168.279	-0.259076	0.138677	0.146905	-0.246295	141.164	63.0792	-1.53985	0.247225	2.83369e-09	-1.51121
EmuJ_000104000	Protein Wnt [Source:UniProtKB/TrEMBL;Acc:A0A087VYR5] Wnt11b		9.83996	30.0553	-1.78386	0.232191	4.5945e-13	-1.55712	29.4835	1.08111	-5.15035	0.353696	2.075e-46	-4.95982
EmuJ_000104100	Dynein light chain [Source:UniProtKB/TrEMBL;Acc:A0A087VYI2]		70.8613	147.91	-1.23074	0.181767	2.58286e-10	-1.12994	166.641	43.6343	-2.30548	0.233884	9.81776e-22	-2.267
EmuJ_000104200	Expressed conserved protein [Source:UniProtKB/TrEMBL;Acc:A0A087VYK5]		234.382	203.173	0.0353719	0.0744571	0.768986	0.0348504	220.782	134.162	-1.09193	0.120303	1.41267e-18	-1.08705
EmuJ_000104300	Alpha adducin [Source:UniProtKB/TrEMBL;Acc:A0A087VY88]		290	371.162	-0.526514	0.0994326	1.38128e-06	-0.512829	521.854	522.104	-0.378904	0.162456	0.0380747	-0.375828
EmuJ_000104400	TRAF3 interacting protein 1 [Source:UniProtKB/TrEMBL;Acc:A0A087VY61]		14.4774	10.8307	0.244917	0.270596	0.54156	0.204491	2.5148	13.3203	2.02929	0.427288	8.10249e-06	1.92073
EmuJ_000104500	Expressed conserved protein [Source:UniProtKB/TrEMBL;Acc:A0A087VYS0]		178.836	180.603	-0.183227	0.171888	0.460175	-0.169693	113.792	127.762	-0.208117	0.158424	0.270668	-0.206511
EmuJ_000104600	Kelch protein 12 [Source:UniProtKB/TrEMBL;Acc:A0A087VYI7]		51.2139	44.8758	0.0178475	0.10385	0.923198	0.0173428	67.2575	87.5825	0.00322035	0.137032	0.989855	0.0032017
EmuJ_000104650	WD, G-beta repeat domain containing protein [Source:UniProtKB/TrEMBL;Acc:A0A087VYL0]		27.0638	23.7658	0.0143353	0.144106	0.955574	0.0135746	25.3438	48.6799	0.568843	0.216184	0.0179241	0.560708
EmuJ_000104700	Serine:threonine protein kinase PLK4 [Source:UniProtKB/TrEMBL;Acc:A0A087VY93]		20.648	11.3388	0.690885	0.119462	1.01745e-07	0.665272	5.48971	12.5891	0.81912	0.291328	0.0109699	0.798172
EmuJ_000104800	Protein sel 1 1 [Source:UniProtKB/TrEMBL;Acc:A0A087VY66]		91.9947	87.9703	-0.106982	0.0796877	0.328323	-0.105179	165.276	113.456	-0.920259	0.160321	4.92909e-08	-0.912979
EmuJ_000104900	Leucyl tRNA synthetase [Source:UniProtKB/TrEMBL;Acc:A0A087VYS4]		230.914	223.374	-0.121252	0.174211	0.650548	-0.112071	156.248	160.861	-0.335865	0.205235	0.159963	-0.331534
EmuJ_000105000	Mixed lineage leukemia protein mll [Source:UniProtKB/TrEMBL;Acc:A0A087VYJ2]		35.2067	36.4215	-0.219633	0.105106	0.0982369	-0.213274	40.6603	52.2738	-0.0080656	0.249893	0.984433	-0.0079124
EmuJ_000105100	Expressed conserved protein [Source:UniProtKB/TrEMBL;Acc:A0A087VYL5]		35.1561	28.3517	0.137178	0.161145	0.568707	0.128196	30.1207	21.9027	-0.834097	0.236396	0.00114648	-0.819879
EmuJ_000105200	Zinc finger RAD18 domain containing protein [Source:UniProtKB/TrEMBL;Acc:A0A087VY97]		53.507	42.8718	0.145852	0.127817	0.422502	0.139694	40.2154	48.866	-0.0934422	0.140396	0.607912	-0.0928746
EmuJ_000105300	Probable tRNA N6-adenosine threonylcarbamoyltransferase [Source:UniProtKB/TrEMBL;Acc:A0A087VY70]		62.0003	48.2137	0.191329	0.100188	0.136596	0.186282	49.3473	50.34	-0.345512	0.209214	0.155731	-0.340878
EmuJ_000105400	MRG binding protein [Source:UniProtKB/TrEMBL;Acc:A0A087VYS8]		108.2	89.1072	0.108879	0.0917827	0.400687	0.106458	65.3737	91.7917	0.115057	0.145813	0.533478	0.114303
EmuJ_000105500			0.321723	0.165338	0.776536	1.04188	NA	0.19883	0.0990637	18.3872	7.15999	0.781137	6.33801e-19	6.22466
EmuJ_000105600	Pdz domain containing protein [Source:UniProtKB/TrEMBL;Acc:A0A087VYL9]		12.6006	58.7157	-2.38938	0.171541	1.32827e-41	-2.21367	69.0062	62.9796	-0.502509	0.249584	0.0773586	-0.492991
EmuJ_000105700	Expressed conserved protein [Source:UniProtKB/TrEMBL;Acc:A0A087VYA1]		148.59	141.126	-0.0954438	0.12453	0.614284	-0.0916091	94.0337	58.6579	-1.04373	0.303284	0.00155268	-1.01479
EmuJ_000105800	Expressed protein [Source:UniProtKB/TrEMBL;Acc:A0A087VY74]		77.4369	61.9564	0.148213	0.161916	0.536424	0.138423	69.2661	92.8094	0.048382	0.278715	0.903464	0.0472408
EmuJ_000105900	Dynamin [Source:UniProtKB/TrEMBL;Acc:A0A087VYT3]		100.78	75.1329	0.251733	0.0802596	0.00779032	0.247432	131.9	199.108	0.215854	0.200027	0.37616	0.213208
EmuJ_000106000	E3 ubiquitin protein ligase TRIP12 [Source:UniProtKB/TrEMBL;Acc:A0A087VYK2]		47.7081	40.0871	0.0795315	0.108012	0.628346	0.0771037	52.0032	78.4287	0.207435	0.239071	0.48865	0.203822
EmuJ_000106100			0	0	NA	NA	NA	NA	0	1.46676	4.68038	1.97034	0.0343475	2.10111
EmuJ_000106200	Para nitrobenzyl esterase [Source:UniProtKB/TrEMBL;Acc:A0A087VYA5]		83.8818	94.1972	-0.337613	0.0999352	0.00373698	-0.328751	48.7495	160.689	1.34734	0.169056	1.52448e-14	1.3355
EmuJ_000106300	tRNA adenine N1 methyltransferase [Source:UniProtKB/TrEMBL;Acc:A0A087VY78]		96.1533	70.2972	0.280158	0.110008	0.0372116	0.271295	74.5855	75.4381	-0.361139	0.189655	0.0968163	-0.357153
EmuJ_000106400	Egf domain protein [Source:UniProtKB/TrEMBL;Acc:A0A087VYT7]		10.1738	4.47562	1.01733	0.28288	0.00185561	0.836535	4.30048	8.90042	0.674099	0.290009	0.038837	0.656949
EmuJ_000106500	Exostosin 3 [Source:UniProtKB/TrEMBL;Acc:A0A087VYK9]		85.4784	58.8863	0.373169	0.323453	0.416125	0.290973	31.4266	34.7603	-0.220221	0.25669	0.493877	-0.215812
EmuJ_000106600	Homeobox protein SIX6 [Source:UniProtKB/TrEMBL;Acc:A0A087VYM9]		1.40273	1.13886	0.126576	0.494306	0.881005	0.0762854	0.0953603	5.38716	5.28564	0.781905	9.60892e-11	4.53202
EmuJ_000106700			0	0	NA	NA	NA	NA	0	0	NA	NA	NA	NA
EmuJ_000106800	Monocarboxylate transporter [Source:UniProtKB/TrEMBL;Acc:A0A087VY82]		0.257748	0.285433	-0.307227	0.822174	0.819089	-0.108709	0.0447056	6.86179	6.70116	0.907429	1.2656e-12	5.61003
EmuJ_000106900			65.471	104.383	-0.845888	0.14811	1.50754e-07	-0.798609	159.235	50.6699	-2.02702	0.145692	1.90774e-42	-2.01375
EmuJ_000107000	Transmembrane emp24 domain containing protein [Source:UniProtKB/TrEMBL;Acc:A0A087VYL2]		377.473	369.72	-0.142298	0.151522	0.524462	-0.133994	384.255	190.01	-1.39296	0.227577	5.43975e-09	-1.37093
EmuJ_000107120	Expressed conserved protein [Source:UniProtKB/TrEMBL;Acc:A0A087VYB3]		69.9229	57.073	0.120313	0.166903	0.63733	0.111899	62.8361	48.8956	-0.737767	0.238037	0.00470146	-0.725004
EmuJ_000107200	2 amino 3 ketobutyrate coenzyme A ligase [Source:UniProtKB/TrEMBL;Acc:A0A087VY86]		898.19	940.441	-0.235499	0.137047	0.190934	-0.224137	1087.88	214	-2.70982	0.356825	2.6952e-13	-2.60684
EmuJ_000107300	Lachesin [Source:UniProtKB/TrEMBL;Acc:A0A087VYU6]		0.30087	0.431902	-0.703304	0.720711	0.504426	-0.293771	0.454083	43.5777	6.16991	0.350379	2.07103e-67	5.95126
EmuJ_000107400	Uncharacterized sodium dependent transporter [Source:UniProtKB/TrEMBL;Acc:A0A087VYL8]		5.281	5.02475	-0.101089	0.212697	0.76891	-0.0900903	10.321	19.5331	0.547134	0.193053	0.0102627	0.540875
EmuJ_000107600	Sodium dependent neurotransmitter transporter [Source:UniProtKB/TrEMBL;Acc:A0A087VYP1]		7.85422	80.5463	-3.53463	0.78402	5.54221e-05	-1.1757	321.689	35.82	-3.51982	0.323054	2.34002e-26	-3.40935
EmuJ_000107700	Uncharacterized sodium dependent transporter [Source:UniProtKB/TrEMBL;Acc:A0A087VYB8]		93.1633	117.192	-0.501765	0.105888	2.01504e-05	-0.487025	125.69	159.121	-0.0344734	0.132291	0.852903	-0.0342872
EmuJ_000107800	Learning associated protein 18 [Source:UniProtKB/TrEMBL;Acc:A0A087VY91]		315.179	350.565	-0.324867	0.110001	0.0129473	-0.314593	153.76	119.062	-0.738634	0.228076	0.00304931	-0.72689
EmuJ_000107900	AP complex subunit sigma [Source:UniProtKB/TrEMBL;Acc:A0A087VYV1]		210.904	426.014	-1.18456	0.133363	3.48086e-17	-1.13029	613.386	261.764	-1.59477	0.192628	1.29138e-15	-1.57662
EmuJ_000108100	Ankyrin repeat containing protein C20orf12 [Source:UniProtKB/TrEMBL;Acc:A0A087VYM2]		49.8007	41.1389	0.105043	0.130026	0.590535	0.100458	39.8213	66.2179	0.356739	0.142843	0.0253364	0.354495
EmuJ_000108200	E3 ubiquitin protein ligase parkin [Source:UniProtKB/TrEMBL;Acc:A0A087VYP6]		27.161	23.0187	0.06689	0.125286	0.736992	0.0641711	29.5748	24.5729	-0.644574	0.182444	0.00113118	-0.637987
EmuJ_000108300	Carbonic anhydrase [Source:UniProtKB/TrEMBL;Acc:A0A087VYC2]		3.8178	4.04876	-0.261889	0.311945	0.574742	-0.207465	1.23919	25.2915	4.0263	0.35519	1.82212e-28	3.87386
EmuJ_000108400	Supervillin [Source:UniProtKB/TrEMBL;Acc:A0A087VY95]		73.4523	65.0547	0.00401301	0.0785987	0.976499	0.00394719	45.8252	119.54	1.00546	0.139291	4.17609e-12	0.999447
EmuJ_000108450	Supervillin [Source:UniProtKB/TrEMBL;Acc:A0A087VYV4]		61.007	79.622	-0.554645	0.116851	1.93957e-05	-0.53493	105.827	125.221	-0.140314	0.193411	0.571311	-0.138704
EmuJ_000108550	Supervillin [Source:UniProtKB/TrEMBL;Acc:A0A087VYM6]		57.0315	51.0041	-0.00889526	0.121954	0.966536	-0.00855185	138.473	262.308	0.545908	0.145107	0.000497045	0.542366
EmuJ_000108600	Translocon associated protein gamma subunit [Source:UniProtKB/TrEMBL;Acc:A0A087VYQ1]		219.723	237.727	-0.284227	0.107502	0.0292431	-0.275628	174.069	157.204	-0.519916	0.157023	0.00239793	-0.51597
EmuJ_000108700	Katanin p60 ATPase-containing subunit A1 [Source:UniProtKB/TrEMBL;Acc:A0A087VYC6]		47.6553	41.8716	0.0150873	0.105795	0.938127	0.0146449	40.4777	45.3452	-0.206908	0.185806	0.359704	-0.204717
EmuJ_000108800	Expressed conserved protein [Source:UniProtKB/TrEMBL;Acc:A0A087VYA2]		1371.23	7705.53	-2.66009	0.236636	3.01529e-27	-2.30936	2384.65	579.03	-2.41892	0.16425	1.91419e-47	-2.39885
EmuJ_000108900	Serine:threonine protein kinase N2 [Source:UniProtKB/TrEMBL;Acc:A0A087VYV9]		17.6535	11.7077	0.418143	0.253859	0.212503	0.356241	12.9855	20.5405	0.287911	0.443795	0.617111	0.271391
EmuJ_000109000	Expressed protein [Source:UniProtKB/TrEMBL;Acc:A0A087VYN1]		0.124814	0.436119	-1.89681	2.11465	NA	-0.140314	0.203531	1.23793	2.11912	1.87125	0.350697	1.03311
EmuJ_000109100	Serine:threonine protein kinase N2 [Source:UniProtKB/TrEMBL;Acc:A0A087VYQ8]		106.194	122.155	-0.373344	0.0849135	8.91313e-05	-0.366217	130.399	97.0569	-0.80717	0.188283	6.2404e-05	-0.798393
EmuJ_000109200	Non-specific serine/threonine protein kinase [Source:UniProtKB/TrEMBL;Acc:A0A087VYD0]		6.13746	2.96703	0.882781	0.320783	0.0222395	0.690697	77.1803	184.51	0.877941	0.406732	0.0566903	0.835089
EmuJ_000109300	Son of sevenless 1 [Source:UniProtKB/TrEMBL;Acc:A0A087VYA6]		14.3798	12.6538	0.0139438	0.144116	0.956508	0.0132036	18.7089	29.746	0.288024	0.215647	0.262346	0.283931
EmuJ_000109400	Phd:f box containing protein [Source:UniProtKB/TrEMBL;Acc:A0A087VYW4]		52.6404	47.2899	-0.0170183	0.178538	0.95691	-0.0156702	23.5985	87.539	1.51597	0.177965	1.79865e-16	1.50124
EmuJ_000109500	3 ketodihydrosphingosine reductase [Source:UniProtKB/TrEMBL;Acc:A0A087VYN5]		47.802	51.2471	-0.272315	0.114648	0.0551131	-0.262986	66.0818	53.4343	-0.681668	0.23364	0.00808342	-0.670308
EmuJ_000109600	E3 ubiquitin protein ligase TRIM9 [Source:UniProtKB/TrEMBL;Acc:A0A087VYR3]		6.07649	7.49399	-0.477667	0.223302	0.0889767	-0.421044	2.48416	36.9555	3.50266	0.301753	8.44781e-30	3.40687
EmuJ_000109700	E3 ubiquitin protein ligase TRIM9 [Source:UniProtKB/TrEMBL;Acc:A0A087VYD5]		9.24837	10.1563	-0.310021	0.212374	0.279439	-0.276396	5.35223	58.9491	3.08912	0.300715	1.57447e-23	3.00454
EmuJ_000109900	Myosin regulatory light chain [Source:UniProtKB/TrEMBL;Acc:A0A087VYB0]		245.655	405.796	-0.895791	0.182204	8.82879e-06	-0.822114	435.147	3235.09	2.5055	0.352181	8.69181e-12	2.41265
EmuJ_000110300	Chloride intracellular channel exc 4 [Source:UniProtKB/TrEMBL;Acc:A0A087VYW9]		107.535	218.717	-1.19814	0.14335	2.63134e-15	-1.13518	919.082	143.683	-3.04469	0.20721	3.11631e-47	-3.00467
EmuJ_000110400	Rho GTPase activation protein [Source:UniProtKB/TrEMBL;Acc:A0A087VYP0]		0.910042	1.24662	-0.638732	0.769042	0.579273	-0.24657	18.7051	0.41994	-5.88709	1.20651	NA	-4.00222
EmuJ_000110500	Aldo keto reductase [Source:UniProtKB/TrEMBL;Acc:A0A087VYR9]		77.4993	20.6429	1.73468	0.18759	1.43463e-18	1.58414	20.9203	64.4694	1.24649	0.294242	7.69324e-05	1.21387
EmuJ_000110600	Aspartate ornithine carbamoyltransferase [Source:UniProtKB/TrEMBL;Acc:A0A087VYD9]		44.0642	20.7338	0.915431	0.0804995	7.08774e-28	0.899696	14.0131	19.2509	0.0813922	0.276664	0.831684	0.0795064
EmuJ_000110700	RNA helicase [Source:UniProtKB/TrEMBL;Acc:A0A087VYB5]		47.6326	34.9999	0.272214	0.0900331	0.0107011	0.266386	37.7643	50.9247	0.0569311	0.13687	0.756814	0.0566024
EmuJ_000110800	4 Hydroxybutyrate coenzyme A transferase [Source:UniProtKB/TrEMBL;Acc:A0A087VYX2]		51.1675	27.5995	0.717779	0.10003	1.70712e-11	0.69891	30.9155	79.1106	0.980157	0.131201	6.74859e-13	0.974951
EmuJ_000110900	NSFL1 cofactor p47 [Source:UniProtKB/TrEMBL;Acc:A0A087VYP4]		156.911	145.294	-0.0594269	0.110867	0.735946	-0.0575186	140.854	116.096	-0.652245	0.18189	0.000939233	-0.645618
EmuJ_000111000	Flotillin 2 [Source:UniProtKB/TrEMBL;Acc:A0A087VYS5]		79.4948	67.7877	0.0580301	0.094069	0.692797	0.0566765	67.2534	125.206	0.518855	0.1988	0.0189792	0.512569
EmuJ_000111100	Neurogenic locus notch protein [Source:UniProtKB/TrEMBL;Acc:A0A087VYE6]		0.402456	0.386649	-0.0998278	0.704457	0.938131	-0.0426007	0.202188	0.648355	1.26609	0.929879	0.25206	1.00137
EmuJ_000111210	Protein cysteine N palmitoyltransferase [Source:UniProtKB/TrEMBL;Acc:A0A087VYC0] porcupine		86.3225	97.7268	-0.350461	0.103666	0.00370949	-0.340583	114.047	128.356	-0.207371	0.139929	0.208164	-0.206119
EmuJ_000111220	Putative zinc finger protein [Source:UniProtKB/TrEMBL;Acc:A0A087VYX9]		41.4644	43.5824	-0.243441	0.152412	0.227918	-0.22908	25.0906	41.5228	0.345589	0.262134	0.269156	0.338387
EmuJ_000111300			0.126873	0.0288215	1.85972	2.4707	NA	0.102154	0	0.339048	3.95045	3.05736	0.279899	0.973488
EmuJ_000111400	Copine 9 [Source:UniProtKB/TrEMBL;Acc:A0A087VYT0]		1.38147	1.20151	0.0268513	0.309591	0.960924	0.0213351	0.636418	43.8207	5.68383	0.26479	9.65028e-100	5.56493
EmuJ_000111500	Annexin [Source:UniProtKB/TrEMBL;Acc:A0A087VYF1]		15.1199	11.869	0.184926	0.310637	0.705016	0.146689	266.455	42.846	-2.99938	0.31543	2.73915e-20	-2.9096
EmuJ_000111600	Solute carrier family 28 [Source:UniProtKB/TrEMBL;Acc:A0A087VYC4]		1.62966	1.90502	-0.393603	0.297686	0.337532	-0.317606	3.48799	4.05446	-0.155558	0.323112	0.715947	-0.150674
EmuJ_000111700	Complement C1q tumor necrosis factor [Source:UniProtKB/TrEMBL;Acc:A0A087VYY3]		0.470431	0.12086	1.7901	1.19093	NA	0.381455	0.0722235	12.0784	7.21081	1.0726	1.22948e-10	5.77793
EmuJ_000111800	Zinc finger protein 236 [Source:UniProtKB/TrEMBL;Acc:A0A087VYQ4]		11.5443	8.08673	0.342604	0.113154	0.0105881	0.331158	13.5129	17.8899	0.0278067	0.215217	0.92723	0.0274131
EmuJ_000111900			79.0829	78.4321	-0.159992	0.0976289	0.214739	-0.15598	67.0958	139.165	0.675552	0.146287	1.47879e-05	0.6711
EmuJ_000112000	TWiK family of potassium channels protein 7 [Source:UniProtKB/TrEMBL;Acc:A0A087VYF5]		60.2142	98.5562	-0.881839	0.1623	6.70707e-07	-0.823304	69.3627	154.659	0.778854	0.191183	0.000149347	0.770117
EmuJ_000112100			33.8879	45.0977	-0.584191	0.206009	0.0178948	-0.524138	26.9581	115.419	1.72078	0.206304	7.79726e-16	1.69834
EmuJ_000112200	PKC activated phosphatase 1 inhibitor [Source:UniProtKB/TrEMBL;Acc:A0A087VYY7]		53.5478	92.987	-0.965113	0.227952	0.00017436	-0.846324	102.223	87.9291	-0.590985	0.233124	0.0230121	-0.581184
EmuJ_000112300	Palmitoyltransferase [Source:UniProtKB/TrEMBL;Acc:A0A087VYQ9]		46.9302	51.3674	-0.303908	0.178619	0.196092	-0.279816	60.5515	122.198	0.636473	0.167322	0.000425224	0.630995
EmuJ_000112400	Nischarin [Source:UniProtKB/TrEMBL;Acc:A0A087VYU0]		102.764	153.144	-0.747925	0.169659	8.50474e-05	-0.694002	153.308	134.603	-0.555565	0.250326	0.049532	-0.544974
EmuJ_000112500	Splicing factor 45 [Source:UniProtKB/TrEMBL;Acc:A0A087VYG0]		100.161	102.693	-0.208803	0.16813	0.375508	-0.194003	158.075	119.522	-0.773692	0.169988	1.9879e-05	-0.766819
EmuJ_000112700	Cysteine and histidine rich protein 1 [Source:UniProtKB/TrEMBL;Acc:A0A087VYD4]		0.104796	0.0377861	1.31124	1.96169	NA	0.115778	0.0529991	0.144762	1.01969	1.91902	0.686278	0.480454
EmuJ_000112900	Protocadherin alpha 6 [Source:UniProtKB/TrEMBL;Acc:A0A0S4MKM2]		1.68128	2.55163	-0.777589	0.238858	0.00546821	-0.673918	0.376837	24.9718	5.63257	0.328634	6.62712e-64	5.45252
EmuJ_000113000	Tuftelin interacting protein 11 [Source:UniProtKB/TrEMBL;Acc:A0A087VYU5]		56.8963	51.348	-0.0221327	0.146806	0.93389	-0.0209159	51.3927	61.7782	-0.0987719	0.300709	0.811633	-0.0960783
EmuJ_000113100	Caspase 2 [Source:UniProtKB/TrEMBL;Acc:A0A087VYG5]		46.493	30.3799	0.440679	0.112305	0.000584066	0.426175	21.8599	52.4847	0.889815	0.199722	3.04813e-05	0.878937
EmuJ_000113200	SWI:SNF related matrix associated actin [Source:UniProtKB/TrEMBL;Acc:A0A087VYD8]		109.096	92.3392	0.0686741	0.122496	0.724274	0.0660012	212.323	236.532	-0.225454	0.154071	0.214386	-0.223806
EmuJ_000113250	WD repeat containing protein 59 [Source:UniProtKB/TrEMBL;Acc:A0A087VYZ6]		40.05	44.2934	-0.315383	0.140311	0.0719787	-0.299469	61.7205	67.3016	-0.247885	0.255092	0.432304	-0.242983
EmuJ_000113300	Ring and YY1 binding protein [Source:UniProtKB/TrEMBL;Acc:A0A087VYR8]		29.8855	34.4184	-0.374969	0.128185	0.0139854	-0.359044	58.1531	43.2908	-0.79445	0.291926	0.0140866	-0.774009
EmuJ_000113400	Clathrin interactor 1 [Source:UniProtKB/TrEMBL;Acc:A0A087VYV0]		59.563	79.9937	-0.593899	0.201527	0.0131318	-0.535218	188.568	96.6919	-1.33733	0.191561	2.1711e-11	-1.32229
EmuJ_000113500	Carbonyl reductase 1 [Source:UniProtKB/TrEMBL;Acc:A0A087VYH2]		345.451	334.915	-0.125903	0.149066	0.571959	-0.11878	178.395	170.779	-0.44071	0.226282	0.0885386	-0.433819
EmuJ_000113600	Cytosolic Fe S cluster assembly factor NARFL [Source:UniProtKB/TrEMBL;Acc:A0A087VYE5]		53.9831	47.2443	0.019691	0.102175	0.911275	0.0191514	62.6605	57.7996	-0.489848	0.170863	0.0093512	-0.485449
EmuJ_000113700	Mitochondrial processing peptidase beta subunit [Source:UniProtKB/TrEMBL;Acc:A0A087VZ00]		495.127	463.927	-0.07792	0.0839887	0.530632	-0.0764642	562.158	400.646	-0.867108	0.15582	1.3021e-07	-0.860627
EmuJ_000113800	Eukaryotic translation elongation factor 1 [Source:UniProtKB/TrEMBL;Acc:A0A087VYS3]		847.922	771.092	-0.0352314	0.0925106	0.815066	-0.034436	621.939	476.209	-0.763623	0.208513	0.00071804	-0.753463
EmuJ_000113900	Expressed conserved protein [Source:UniProtKB/TrEMBL;Acc:A0A087VYV5]		37.1593	50.0113	-0.596743	0.178498	0.00415548	-0.549478	155.047	58.4075	-1.78938	0.176983	8.10187e-23	-1.77217
EmuJ_000114000	Adenylate kinase [Source:UniProtKB/TrEMBL;Acc:A0A087VYH7]		38.5653	38.9709	-0.188914	0.14472	0.345533	-0.17881	71.7303	424.169	2.18801	0.23055	3.24673e-20	2.15249
EmuJ_000114100			0.472809	0.502438	-0.276335	0.905914	0.854067	-0.086113	0.314965	0.606752	0.583998	1.12432	0.693687	0.419336
EmuJ_000114200	Fibroblast growth factor acidic intracellular [Source:UniProtKB/TrEMBL;Acc:A0A087VZ05]		55.8267	55.4675	-0.163837	0.11445	0.291139	-0.158243	53.1379	85.1435	0.303179	0.18767	0.166201	0.299901
EmuJ_000114300	Carbonyl reductase 1 [Source:UniProtKB/TrEMBL;Acc:A0A087VYS7]		0.411633	0.469065	-0.349744	1.58211	NA	-0.0450092	0.441456	0.160875	-2.09496	2.8543	0.566217	-0.5066
EmuJ_000114400	Carbonyl reductase 1 [Source:UniProtKB/TrEMBL;Acc:A0A087VYW0]		8.17488	3.51232	1.04562	0.299292	0.00259974	0.842469	2.01128	2.45658	-0.105178	0.621282	0.905596	-0.0939691
EmuJ_000114500	Carbonyl reductase 1 [Source:UniProtKB/TrEMBL;Acc:A0A087VYI4]		0.590267	0.168945	1.66046	1.69212	NA	0.187906	0.363052	0.249077	-0.983647	1.81758	0.680334	-0.481313
EmuJ_000114700	STARP-like antigen [Source:UniProtKB/TrEMBL;Acc:A0A087VYF6]		0	0	NA	NA	NA	NA	0	0	NA	NA	NA	NA
EmuJ_000114800	Basic helix loop helix dimerisation region bHLH [Source:UniProtKB/TrEMBL;Acc:A0A087VZ10]		0	0	NA	NA	NA	NA	0	0.0691686	0.935546	4.08047	NA	0.151778
EmuJ_000114900	STARP-like antigen [Source:UniProtKB/TrEMBL;Acc:A0A087VYT2]		0	0	NA	NA	NA	NA	0	0.0452092	0.935546	4.08047	NA	0.151778
EmuJ_000115200	Carbonyl reductase 1 [Source:UniProtKB/TrEMBL;Acc:A0A087VYW5]		54.0549	53.9249	-0.16608	0.203117	0.585589	-0.14944	46.2319	22.197	-1.43351	0.251207	5.95937e-08	-1.40602
EmuJ_000115300	Carbonyl reductase 1 [Source:UniProtKB/TrEMBL;Acc:A0A087VYI8]		172.678	161.408	-0.0741073	0.104297	0.643457	-0.0719936	169.672	149.296	-0.557439	0.14049	0.00022655	-0.554047
EmuJ_000115400			8.4468	33.4425	-2.15684	0.144053	5.03727e-48	-2.04278	4.67276	57.3831	3.24819	0.275521	1.03863e-30	3.17359
EmuJ_000115500	60S ribosomal protein L35 [Source:UniProtKB/TrEMBL;Acc:A0A087VZ14]		643.915	551.91	0.0505206	0.11479	0.786406	0.0487855	361.318	283.479	-0.727262	0.227695	0.00352016	-0.715751
EmuJ_000115600	ATP synthase gamma subunit [Source:UniProtKB/TrEMBL;Acc:A0A087VYT8]		278.678	274.202	-0.147981	0.0685448	0.0859185	-0.146127	256.563	165.666	-1.00718	0.117025	8.50235e-17	-1.00292
EmuJ_000115700	Ankyrin repeat containing protein [Source:UniProtKB/TrEMBL;Acc:A0A087VYX0]		28.8616	16.0282	0.677101	0.107696	5.36142e-09	0.65655	15.5959	13.3807	-0.595606	0.217212	0.0133181	-0.587026
EmuJ_000115800	Transcription factor FAR1 [Source:UniProtKB/TrEMBL;Acc:A0A087VYJ3]		55.2897	47.2566	0.0541285	0.103107	0.742555	0.0526188	44.9165	56.7263	-0.0344315	0.185796	0.897429	-0.0340666
EmuJ_000115900	Replication factor C subunit 4 [Source:UniProtKB/TrEMBL;Acc:A0A087VYG8]		93.2891	57.8525	0.516441	0.137759	0.00110689	0.491276	61.0609	75.6297	-0.0699877	0.231411	0.827325	-0.0688441
EmuJ_000116000	Rna recognition motif protein split ends [Source:UniProtKB/TrEMBL;Acc:A0A087VZ19]		26.2707	23.2817	0.00160564	0.147931	0.994734	0.0015161	22.9804	50.4997	0.754916	0.22584	0.00215927	0.743163
EmuJ_000116100			83.1241	78.5001	-0.0897951	0.11978	0.621268	-0.0864477	96.4281	95.9469	-0.38597	0.123634	0.00438332	-0.38415
EmuJ_000116200	Pre mRNA processing factor 19 [Source:UniProtKB/TrEMBL;Acc:A0A087VYX4]		147.893	126.785	0.0491877	0.103263	0.7683	0.0478117	195.773	130.645	-0.962188	0.153015	1.96623e-09	-0.955251
EmuJ_000116300	Cornichon [Source:UniProtKB/TrEMBL;Acc:A0A087VYJ8]		151.833	156.279	-0.213613	0.149596	0.292542	-0.201444	238.175	101.208	-1.61594	0.319416	1.81844e-06	-1.56635
EmuJ_000116400	Cytoplasmic intermediate filament protein [Source:UniProtKB/TrEMBL;Acc:A0A087VYH3]		3.12159	2.69548	0.0425918	0.308399	0.939349	0.0338879	1.6973	10.0321	2.20508	0.369758	1.37123e-08	2.1149
EmuJ_000116500	Cyclic AMP dependent transcription factor ATF 6 [Source:UniProtKB/TrEMBL;Acc:A0A087VZ24]		82.4902	65.5499	0.161254	0.136967	0.404453	0.153483	67.7409	86.87	-0.0192903	0.135495	0.920181	-0.0191811
EmuJ_000116600	Dolichyldiphosphatase 1 [Source:UniProtKB/TrEMBL;Acc:A0A087VYU7]		63.4351	58.6855	-0.0592242	0.104782	0.72156	-0.0575197	48.4358	53.4636	-0.232359	0.154772	0.201784	-0.230644
EmuJ_000116800	Zinc finger CCCH type [Source:UniProtKB/TrEMBL;Acc:A0A087VYX8]		54.7764	52.3895	-0.106761	0.127387	0.575303	-0.102282	28.5198	72.3274	0.962403	0.1583	6.95846e-09	0.95498
EmuJ_000116900	Lysosomal protein NCU G1 B [Source:UniProtKB/TrEMBL;Acc:A0A087VYK3]		5.88941	5.73824	-0.132659	0.314368	0.794507	-0.104712	4.56098	27.7107	2.23181	0.249239	4.16876e-18	2.18953
EmuJ_000117000	Ankyrin [Source:UniProtKB/TrEMBL;Acc:A0A087VYH8]		4.24486	11.4485	-1.5956	0.382179	0.00022099	-1.14208	38.8	47.8998	-0.0588766	0.299983	0.891739	-0.0572787
EmuJ_000117100	Eukaryotic translation initiation factor 3 [Source:UniProtKB/TrEMBL;Acc:A0A087VZ29]		143.296	118.169	0.106221	0.108656	0.503615	0.10294	123.036	98.8336	-0.690889	0.139352	2.99919e-06	-0.68675
EmuJ_000117200	Cadherin [Source:UniProtKB/TrEMBL;Acc:A0A087VYV2]		3.70631	3.03507	0.111907	0.211097	0.739235	0.0999001	4.72769	47.4946	2.94382	0.246066	1.32039e-31	2.8895
EmuJ_000117400	N alpha acetyltransferase 35 natc auxiliary [Source:UniProtKB/TrEMBL;Acc:A0A087VYY2]		38.3483	36.0335	-0.0816008	0.0894409	0.538353	-0.0798759	43.4408	35.7589	-0.651664	0.158739	0.000131505	-0.646611
EmuJ_000117500	Expressed conserved protein [Source:UniProtKB/TrEMBL;Acc:A0A087VYK8]		27.6639	32.8507	-0.41964	0.165787	0.0386229	-0.390664	61.2185	72.9607	-0.122015	0.269308	0.733507	-0.119328
EmuJ_000117600	DNA-directed RNA polymerases I, II, and III subunit RPABC3 [Source:UniProtKB/TrEMBL;Acc:A0A087VYI3]		101.801	94.8499	-0.0708906	0.112465	0.685592	-0.0685508	77.9268	87.136	-0.214788	0.19794	0.373374	-0.212207
EmuJ_000117700	Tetraspanin [Source:UniProtKB/TrEMBL;Acc:A0A087VZ34]		44.8877	45.5506	-0.19308	0.142223	0.321909	-0.183085	59.235	56.6932	-0.438839	0.215227	0.0731335	-0.432619
EmuJ_000117800	Protein chibby 1 [Source:UniProtKB/TrEMBL;Acc:A0A087VYV7]		35.4467	39.5256	-0.329552	0.214101	0.248615	-0.293274	43.0899	36.6321	-0.613788	0.278545	0.0512347	-0.599359
EmuJ_000117900	Sodium calcium exchanger [Source:UniProtKB/TrEMBL;Acc:A0A087VYY9]		6.19746	8.10498	-0.560211	0.159688	0.00248584	-0.524152	14.8778	23.1183	0.254809	0.258964	0.4257	0.249612
EmuJ_000118000	Segment polarity protein dishevelled [Source:UniProtKB/TrEMBL;Acc:A0A087VYL4]		44.4277	35.4421	0.153514	0.0941814	0.217283	0.149925	65.3775	132.151	0.631583	0.222794	0.0102489	0.622005
EmuJ_000118100	Expressed protein [Source:UniProtKB/TrEMBL;Acc:A0A087VYJ0]		287.937	378.299	-0.564349	0.131905	0.000144891	-0.539035	550.379	278.775	-1.35848	0.147201	3.57768e-19	-1.34941
EmuJ_000118400	BTB:POZ domain containing protein [Source:UniProtKB/TrEMBL;Acc:A0A087VZ38]		40.6411	30.7077	0.23207	0.0834681	0.0207017	0.227787	42.0219	37.1739	-0.556827	0.176395	0.00394298	-0.551507
EmuJ_000118500	Cyclin y [Source:UniProtKB/TrEMBL;Acc:A0A087VYW3]		68.7247	92.1016	-0.593766	0.112929	1.66757e-06	-0.574009	126.819	93.5646	-0.812058	0.250396	0.00300574	-0.796572
EmuJ_000118600	Expressed conserved protein [Source:UniProtKB/TrEMBL;Acc:A0A087VYZ3]		140.415	156.183	-0.325027	0.100804	0.00602776	-0.31635	214.311	124.429	-1.15909	0.173723	1.70034e-10	-1.14833
EmuJ_000118700	Polyribonucleotide 5' hydroxyl kinase Clp1 [Source:UniProtKB/TrEMBL;Acc:A0A087VYM0]		109.528	102.609	-0.0789133	0.11892	0.668755	-0.0760123	94.3766	120.134	-0.0251189	0.139002	0.899772	-0.0249692
EmuJ_000118800	Peptidyl-prolyl cis-trans isomerase [Source:UniProtKB/TrEMBL;Acc:A0A087VYJ5]		107.489	82.5408	0.210209	0.145546	0.285898	0.198838	61.307	59.0822	-0.430773	0.217396	0.0826646	-0.424551
EmuJ_000118900	Wd40 repeat [Source:UniProtKB/TrEMBL;Acc:A0A087VZ43]		34.8038	28.1163	0.135759	0.123806	0.444862	0.130366	36.0131	43.1916	-0.122382	0.215107	0.665698	-0.120651
EmuJ_000119000	26s protease regulatory subunit 7 [Source:UniProtKB/TrEMBL;Acc:A0A087VYW8]		301.916	221.174	0.276771	0.12813	0.0856871	0.265027	307.211	228.374	-0.808241	0.216713	0.00056026	-0.796635
EmuJ_000119100	dUTP pyrophosphatase [Source:UniProtKB/TrEMBL;Acc:A0A087VYZ8]		89.5897	42.0208	0.921643	0.169586	6.66782e-07	0.855235	27.2665	40.215	0.184472	0.367952	0.705322	0.177036
EmuJ_000119200	Neuroendocrine protein 7b2 [Source:UniProtKB/TrEMBL;Acc:A0A087VYM7]		29.414	24.5034	0.0912211	0.122695	0.624507	0.0876601	16.6401	85.3881	1.98408	0.202702	1.92376e-21	1.95917
EmuJ_000119300	Monocarboxylate transporter [Source:UniProtKB/TrEMBL;Acc:A0A087VYK0]		120.97	233.978	-1.12241	0.1356	4.97279e-15	-1.06934	342.198	64.198	-2.793	0.183429	1.20187e-50	-2.76416
EmuJ_000119400	Ras GTP binding protein A [Source:UniProtKB/TrEMBL;Acc:A0A087VZ48]		111.869	115.348	-0.215248	0.101695	0.0931709	-0.209402	109.547	106.063	-0.418215	0.16461	0.0226997	-0.41473
EmuJ_000119500	Zinc metalloproteinase YIL108W [Source:UniProtKB/TrEMBL;Acc:A0A087VYX3]		45.4123	35.6844	0.178399	0.137217	0.348078	0.169768	40.2588	35.6849	-0.542646	0.220126	0.027486	-0.534616
EmuJ_000119600	Cop9 signalosome complex subunit 2 [Source:UniProtKB/TrEMBL;Acc:A0A087VZ03]		146.794	116.645	0.159768	0.0888826	0.166521	0.156432	143.077	94.193	-0.983648	0.159612	4.22657e-09	-0.975938
EmuJ_000119700	Transcription factor TFIIIB component B [Source:UniProtKB/TrEMBL;Acc:A0A087VYN2]		34.4105	29.1462	0.0680778	0.125168	0.732743	0.0653154	28.5251	33.4397	-0.146975	0.20385	0.574175	-0.145108
EmuJ_000119800	Zinc finger C2H2 type [Source:UniProtKB/TrEMBL;Acc:A0A087VYK6]		155.664	153.926	-0.1544	0.109189	0.297809	-0.149586	181.247	46.1945	-2.34159	0.358284	4.13516e-10	-2.25196
EmuJ_000119900	Pre mRNA splicing factor SPF27 [Source:UniProtKB/TrEMBL;Acc:A0A087VZ52]		119.196	100.951	0.067329	0.094287	0.64145	0.0657514	89.6224	86.5627	-0.425012	0.149826	0.0101935	-0.422073
EmuJ_000120000			4.7297	8.01215	-0.932773	0.262261	0.00211026	-0.786913	59.2194	30.3506	-1.33511	0.306162	4.56583e-05	-1.29746
EmuJ_000120100	Phosphofurin acidic cluster sorting protein [Source:UniProtKB/TrEMBL;Acc:A0A087VZ08]		15.1548	14.8763	-0.145136	0.146095	0.495105	-0.137232	50.0292	65.734	0.018356	0.180247	0.94302	0.0181729
EmuJ_000120200	Inosine-5'-monophosphate dehydrogenase [Source:UniProtKB/TrEMBL;Acc:A0A087VYN7]		147.488	111.218	0.236307	0.10659	0.0764724	0.229275	79.9953	103.807	-0.00471031	0.199874	0.989855	-0.00465273
EmuJ_000120300	Expressed conserved protein [Source:UniProtKB/TrEMBL;Acc:A0A087VYL1]		3.64396	2.35927	0.463451	0.342203	0.32327	0.352056	1.60028	294.055	7.11851	0.255929	5.80977e-167	6.97903
EmuJ_000120400	Expressed protein [Source:UniProtKB/TrEMBL;Acc:A0A087VZ56]		2.81893	1.08732	1.19347	0.516111	0.06308	0.696126	1.61194	176.353	6.38105	0.346748	1.54775e-73	6.15398
EmuJ_000120500	Expressed protein [Source:UniProtKB/TrEMBL;Acc:A0A087VYY1]		3.42927	0.708411	2.11438	0.564421	0.00111838	1.14518	1.33563	1639.39	9.88688	0.325153	4.45853e-199	9.58045
EmuJ_000120600	Expressed conserved protein [Source:UniProtKB/TrEMBL;Acc:A0A087VZ12]		9.42558	7.2114	0.218746	0.355627	0.693335	0.163034	2.6915	705.257	7.63327	0.786481	4.24775e-21	6.35982
EmuJ_000120700	Expressed conserved protein [Source:UniProtKB/TrEMBL;Acc:A0A087VYP2]		3.50569	4.61524	-0.561942	0.388125	0.2844	-0.399314	2.35077	236.433	6.25623	0.268404	1.79686e-117	6.12078
EmuJ_000120800	Expressed conserved protein [Source:UniProtKB/TrEMBL;Acc:A0A087VYL6]		127.231	324.183	-1.51158	0.625059	0.0500593	-0.726589	298.327	503.339	0.380058	0.174334	0.054059	0.37651
EmuJ_000120900	Leucine carboxyl methyltransferase 1 [Source:UniProtKB/TrEMBL;Acc:A0A087VZ60]		66.4195	56.2746	0.0674756	0.0900651	0.621479	0.0660299	60.9611	94.8618	0.263262	0.155157	0.143543	0.261312
EmuJ_000121000	Platelet activating factor acetylhydrolase IB [Source:UniProtKB/TrEMBL;Acc:A0A087VYY6]		106.561	111.729	-0.238996	0.0969122	0.0452557	-0.233087	133.048	128.182	-0.427619	0.150571	0.0101009	-0.424632
EmuJ_000121100			0	0.0982346	-0.981124	4.08047	NA	-0.0213556	0.438711	0.498154	-0.230555	2.00344	0.935696	-0.101451
EmuJ_000121200	Programmed cell death protein 10 [Source:UniProtKB/TrEMBL;Acc:A0A087VYP7]		143.237	134.113	-0.0762381	0.0909606	0.575303	-0.0745725	145.087	152.29	-0.306822	0.175819	0.131609	-0.303906
EmuJ_000121300	Expressed conserved protein [Source:UniProtKB/TrEMBL;Acc:A0A087VYM3]		66.8554	52.2528	0.184777	0.146035	0.363553	0.174717	45.3811	36.1262	-0.707091	0.30792	0.0414121	-0.686841
EmuJ_000121400	Striatin [Source:UniProtKB/TrEMBL;Acc:A0A087VZ65]		70.2956	52.3474	0.254005	0.0870346	0.014236	0.248916	54.9142	87.3926	0.294135	0.122039	0.0315158	0.292783
EmuJ_000121500	Dual specificity mitogen activated protein; Mitogen-activated protein kinase kinase 1 [Source:UniProtKB/TrEMBL;Acc:C7U1I6]		26.6183	23.2135	0.0232256	0.140157	0.926819	0.0220566	17.9077	36.6038	0.659063	0.179252	0.000681004	0.652554
EmuJ_000121600	DnaJ Hsp40 subfamily C member [Source:UniProtKB/TrEMBL;Acc:A0A087VYZ2]		86.5715	85.6366	-0.157223	0.139152	0.42783	-0.149414	73.8465	86.5113	-0.153412	0.222464	0.593434	-0.151092
EmuJ_000121700	Methyltransferase protein 13 [Source:UniProtKB/TrEMBL;Acc:A0A087VZ21]		76.3969	64.1191	0.0816905	0.0811558	0.48843	0.0802635	58.79	77.2903	0.0165921	0.165128	0.943789	0.0164529
EmuJ_000121800	Suppressor of cytokine signaling 6 [Source:UniProtKB/TrEMBL;Acc:A0A087VYQ2]		99.9392	98.1213	-0.145376	0.0977059	0.268562	-0.141724	81.5953	51.1528	-1.04784	0.167607	2.4585e-09	-1.03878
EmuJ_000121900	WD repeat containing protein 61 [Source:UniProtKB/TrEMBL;Acc:A0A087VYM8]		65.7306	53.6736	0.121219	0.100005	0.387722	0.118033	65.868	53.9076	-0.664312	0.231321	0.00921736	-0.653457
EmuJ_000122000	Cat eye syndrome critical region protein 5 [Source:UniProtKB/TrEMBL;Acc:A0A087VZ70]		30.1313	77.0382	-1.53059	0.259421	5.20768e-08	-1.29493	48.2127	24.5698	-1.34202	0.211264	1.31775e-09	-1.32368
EmuJ_000122100	Profilin [Source:UniProtKB/TrEMBL;Acc:A0A087VYZ7]		1236.11	1244.7	-0.181008	0.123049	0.274794	-0.173901	1664.53	774.073	-1.47945	0.191152	9.04952e-14	-1.46287
EmuJ_000122200	Clathrin heavy chain [Source:UniProtKB/TrEMBL;Acc:A0A087VZ25]		237.603	225.108	-0.0933273	0.0813374	0.419072	-0.09169	167.439	194.753	-0.16475	0.230321	0.577819	-0.162083
EmuJ_000122300	ATP dependent RNA helicase DDX54 [Source:UniProtKB/TrEMBL;Acc:A0A087VYQ7]		51.2783	37.9065	0.26416	0.0957089	0.0217871	0.257786	34.0626	45.2163	0.0335203	0.137247	0.862952	0.0333257
EmuJ_000122400	Vasohibin 1 [Source:UniProtKB/TrEMBL;Acc:A0A087VYN3]		0.843123	0.34486	1.12281	0.709321	0.233005	0.478803	0.737961	4.36321	2.16563	0.61469	0.00116852	1.93944
EmuJ_000122500	Protocadherin gamma [Source:UniProtKB/TrEMBL;Acc:A0A087VZ72]		3.45735	1.52487	1.00358	0.284559	0.00233713	0.823727	0.633092	53.7892	6.012	0.279005	1.67601e-100	5.87159
EmuJ_000122600			119.512	61.2915	0.790676	0.133476	4.53826e-08	0.754416	59.5933	73.9868	-0.0584433	0.332825	0.902377	-0.0565049
EmuJ_000122900	Transcript antisense to ribosomal RNA protein [Source:UniProtKB/TrEMBL;Acc:A0A087VYR2]		1.52425	1.50462	-0.147046	0.665782	0.89859	-0.0669018	12.9127	32.2886	0.966881	0.494391	0.0870533	0.898557
EmuJ_000123000			0.250095	0	2.4401	3.31812	NA	0.0870594	0	0.43709	2.96866	3.74423	0.531395	0.576581
EmuJ_000123100	Expressed protein [Source:UniProtKB/TrEMBL;Acc:A0A087VZ76]		119.886	75.3177	0.497301	0.181236	0.0227056	0.456798	44.6225	76.5426	0.405421	0.176973	0.0419591	0.401514
EmuJ_000123200	Protein YIPF [Source:UniProtKB/TrEMBL;Acc:A0A087VZ07]		318.469	303.559	-0.101841	0.0759946	0.329417	-0.100278	308.021	380.395	-0.0675101	0.151566	0.738483	-0.0670324
EmuJ_000123300	Serine:threonine protein phosphatase 4 [Source:UniProtKB/TrEMBL;Acc:A0A087VZ36]		135.99	134.788	-0.157985	0.112879	0.304149	-0.152733	111.511	144.114	0.00473393	0.321171	0.994904	0.0045872
EmuJ_000123400	A kinase anchor protein 17A [Source:UniProtKB/TrEMBL;Acc:A0A087VYP3]		159.236	150.769	-0.0915349	0.122657	0.622954	-0.0879628	120.612	240.486	0.622668	0.13175	9.01866e-06	0.619335
EmuJ_000123500	Tensin [Source:UniProtKB/TrEMBL;Acc:A0A087VZ79]		47.8621	53.4497	-0.328423	0.201038	0.216336	-0.296119	111.567	98.2422	-0.542131	0.396816	0.25033	-0.516891
EmuJ_000123600	Dual specificity mitogen activated protein [Source:UniProtKB/TrEMBL;Acc:A0A087VZ11]		36.5646	37.7098	-0.216148	0.191769	0.429148	-0.196632	52.9719	60.3079	-0.189994	0.150286	0.291343	-0.188674
EmuJ_000123700	ATP dependent RNA helicase DDX6 [Source:UniProtKB/TrEMBL;Acc:A0A087VZ41]		55.6441	55.8679	-0.177072	0.086944	0.108718	-0.173531	58.4318	76.2033	0.00709013	0.145955	0.974209	0.00704359
EmuJ_000123800	Vacuolar protein sorting associated protein 41 [Source:UniProtKB/TrEMBL;Acc:A0A087VYS1]		37.5377	36.2853	-0.123427	0.0874168	0.298614	-0.120933	49.3857	51.2978	-0.319874	0.193405	0.155071	-0.316207
EmuJ_000123900	Vacuolar protein sorting 26 vps26 [Source:UniProtKB/TrEMBL;Acc:A0A087VYQ0]		105.312	118.196	-0.338051	0.0786825	0.000134336	-0.332496	143.043	108.067	-0.779679	0.15154	1.18325e-06	-0.774164
EmuJ_000124000	Expressed conserved protein [Source:UniProtKB/TrEMBL;Acc:A0A087VZ83]		239.523	192.801	0.144897	0.205095	0.645508	0.130121	576.389	201.669	-1.89852	0.280885	9.66253e-11	-1.85316
EmuJ_000124100	NudC CS domain containing protein 1 [Source:UniProtKB/TrEMBL;Acc:A0A087VZ18]		74.102	53.2551	0.304169	0.0986253	0.00901766	0.296388	43.1638	46.2337	-0.27783	0.134289	0.0687716	-0.276285
EmuJ_000124200	RILP protein 1 [Source:UniProtKB/TrEMBL;Acc:A0A087VZ47]		30.7353	35.9463	-0.396528	0.202941	0.126467	-0.356861	32.5587	43.058	0.030436	0.211982	0.919572	0.0300181
EmuJ_000124300	CTR1 high affinity copper uptake protein 1 [Source:UniProtKB/TrEMBL;Acc:A0A087VYS6]		88.4317	74.2555	0.0801149	0.133612	0.702667	0.0764326	125.407	91.0807	-0.840042	0.180546	1.26289e-05	-0.83163
EmuJ_000124400	Expressed protein [Source:UniProtKB/TrEMBL;Acc:A0A087VYQ5]		20.9708	15.6193	0.249114	0.283645	0.5551	0.204701	1.73525	1.05332	-1.08637	1.17679	0.457742	-0.758531
EmuJ_000124500	Acyl phosphatidylethanolamine phospholipase [Source:UniProtKB/TrEMBL;Acc:A0A087VZ87]		14.6592	15.4845	-0.252229	0.203035	0.375335	-0.226985	16.6278	29.2545	0.437378	0.363988	0.317763	0.420084
EmuJ_000124600	WW Rsp5 WWP [Source:UniProtKB/TrEMBL;Acc:A0A087VZ22]		67.3007	61.8441	-0.0498966	0.086617	0.714667	-0.0489062	56.7619	58.1634	-0.337984	0.180995	0.104077	-0.334587
EmuJ_000124700	Expressed protein [Source:UniProtKB/TrEMBL;Acc:A0A087VZ53]		78.3731	58.8904	0.240812	0.125501	0.134634	0.230992	52.4011	40.0064	-0.76806	0.205277	0.000536113	-0.758152
EmuJ_000124800	Glutaredoxin 1 [Source:UniProtKB/TrEMBL;Acc:A0A087VYT1]		88.1657	83.1879	-0.0858973	0.134919	0.682016	-0.0818732	162.365	62.2292	-1.75649	0.289427	7.40561e-09	-1.71192
EmuJ_000124900	Aquaporin 4 [Source:UniProtKB/TrEMBL;Acc:A0A087VYR1]		25.359	50.6537	-1.1678	0.19189	1.76974e-08	-1.06221	167.497	69.7894	-1.64852	0.54179	0.00558692	-1.51083
EmuJ_000125000	Lethal 2 06225 [Source:UniProtKB/TrEMBL;Acc:A0A087VZ89]		423.589	422.4	-0.16751	0.10783	0.24349	-0.162413	292.468	250.562	-0.599935	0.197539	0.00568068	-0.592763
EmuJ_000125100	Vacuolar fusion protein MON1 A [Source:UniProtKB/TrEMBL;Acc:A0A087VZ26]		63.7167	59.3601	-0.069876	0.0862475	0.58972	-0.0685008	53.8114	83.3629	0.255114	0.12764	0.0797737	0.253832
EmuJ_000125200	Adenosine kinase [Source:UniProtKB/TrEMBL;Acc:A0A087VZ57]		29.9554	20.8401	0.352781	0.182064	0.130356	0.323812	14.1124	1.68748	-3.43366	0.409421	5.39242e-16	-3.26495
EmuJ_000125300			34.1908	26.9592	0.169944	0.171878	0.497702	0.157397	11.0197	0.989735	-3.93966	0.723716	2.51522e-07	-3.38667
EmuJ_000125400	Aquaporin 1 [Source:UniProtKB/TrEMBL;Acc:A0A087VYR7]		4.21914	1.53619	1.30179	0.876114	0.269203	0.416807	0.434701	0.154164	-1.88558	1.57247	0.318925	-1.06815
EmuJ_000125500	Aquaporin [Source:UniProtKB/TrEMBL;Acc:A0A087VZ91]		1.4466	0.883437	0.555234	0.644405	0.562984	0.261579	0.13732	0.0582028	-1.87485	2.47297	0.551868	-0.572556
EmuJ_000125600	Aquaporin 4 [Source:UniProtKB/TrEMBL;Acc:A0A087VZ32]		0.282804	0.28579	-0.190229	1.1501	NA	-0.0416215	0.0272894	0.339164	2.8328	2.69145	0.389471	0.880751
EmuJ_000125700	Vacuole membrane protein 1 [Source:UniProtKB/TrEMBL;Acc:A0A087VZ62]		124.732	112.258	-0.0186168	0.115248	0.928547	-0.0179723	156.885	101.54	-1.00628	0.191285	6.56523e-07	-0.994989
EmuJ_000125800	Dr1 associated corepressor [Source:UniProtKB/TrEMBL;Acc:A0A087VYU2]		95.4292	68.9647	0.297248	0.09848	0.0108656	0.289666	56.4627	68.799	-0.0932916	0.178063	0.690559	-0.0923835
EmuJ_000125900	Thyroid hormone receptor interactor 10 [Source:UniProtKB/TrEMBL;Acc:A0A087VYS2]		263.535	304.508	-0.378461	0.118876	0.00678606	-0.364555	470.432	152.419	-1.99724	0.183503	2.64771e-26	-1.9766
EmuJ_000126000	Usherin [Source:UniProtKB/TrEMBL;Acc:A0A087VZ94]		1.39626	1.09835	0.172426	0.637026	0.872606	0.0823235	7.36889	10.7539	0.167869	0.39528	0.751617	0.160097
EmuJ_000126100	Elongation factor Ts, mitochondrial [Source:UniProtKB/TrEMBL;Acc:A0A087VZ37]		105.576	78.8792	0.247908	0.100533	0.0452598	0.241326	79.9837	62.511	-0.729976	0.157907	1.44759e-05	-0.724377
EmuJ_000126200			0.538479	0.279375	0.789777	0.651294	0.387467	0.368099	0.189684	0.364529	0.580345	0.952099	0.6412	0.451686
EmuJ_000126300			32.2126	20.0136	0.515965	0.188733	0.0232705	0.470694	9.39314	49.8122	2.03752	0.241479	3.51261e-16	2.00125
EmuJ_000126400	Glucose-6-phosphate 1-dehydrogenase [Source:UniProtKB/TrEMBL;Acc:A0A087VYS9]		121.2	95.9092	0.164892	0.146315	0.429148	0.155884	76.3998	79.5076	-0.321123	0.153889	0.0662698	-0.318781
EmuJ_000126500	Homeodomain [Source:UniProtKB/TrEMBL;Acc:A0A087VZ97]		30.2664	26.3019	0.0301277	0.0995904	0.855587	0.0293423	20.0661	39.1597	0.588638	0.161937	0.000792034	0.583895
EmuJ_000126600	Bromodomain containing protein 8 [Source:UniProtKB/TrEMBL;Acc:A0A087VZ40]		52.4118	42.8549	0.119533	0.134748	0.549987	0.113949	63.9147	63.1783	-0.389962	0.196584	0.0823264	-0.385346
EmuJ_000126700	Sodium/hydrogen exchanger [Source:UniProtKB/TrEMBL;Acc:A0A087VZ74]		104.752	115.704	-0.314338	0.0876512	0.00191451	-0.307952	168.437	132.516	-0.724682	0.147427	3.68239e-06	-0.719831
EmuJ_000126800	Clathrin coat assembly protein ap19 [Source:UniProtKB/TrEMBL;Acc:A0A087VYV3]		16.8424	14.2673	0.0602634	0.340627	0.920247	0.0459066	37.4888	59.496	0.287218	0.272508	0.388787	0.28076
EmuJ_000126920	Cytosolic Fe S cluster assembly factor NUBP2 [Source:UniProtKB/TrEMBL;Acc:A0A087VYT4]		73.9465	58.75	0.160096	0.0996529	0.224797	0.155918	58.4748	94.2044	0.316818	0.181849	0.132342	0.3136
EmuJ_000126930	Putative nucleotide binding protein [Source:UniProtKB/TrEMBL;Acc:A0A087VZA2]		72.2352	63.5677	0.0118129	0.105419	0.949413	0.011469	49.3081	93.7772	0.555088	0.197317	0.010926	0.548471
EmuJ_000127000			1167.57	605.773	0.774229	0.494701	0.239226	0.465541	1372.74	357.543	-2.30042	0.331305	2.80291e-11	-2.22467
EmuJ_000127100	GTP-binding nuclear protein [Source:UniProtKB/TrEMBL;Acc:A0A087VZ78]		1185.05	1072.49	-0.0274877	0.0641731	0.791591	-0.0271855	838.641	546.998	-0.985378	0.164288	1.1215e-08	-0.977197
EmuJ_000127200	Concentrative Na nucleoside cotransporter [Source:UniProtKB/TrEMBL;Acc:A0A087VYV8]		21.0189	8.04658	1.21578	0.686894	0.17501	0.529279	654.905	5.66469	-7.25675	0.793532	7.63633e-19	-6.0136
EmuJ_000127300	Sodium:nucleoside cotransporter 2 [Source:UniProtKB/TrEMBL;Acc:A0A087VYT9]		1.31404	1.34085	-0.184515	0.784672	0.891733	-0.0692056	1.9035	0.966497	-1.37049	0.614202	0.0481817	-1.22648
EmuJ_000127400	RNA helicase [Source:UniProtKB/TrEMBL;Acc:A0A087VZA7]		111.858	78.1928	0.34497	0.0949266	0.0016331	0.336778	78.3061	75.4917	-0.425986	0.146152	0.00814632	-0.423184
EmuJ_000127500			1.86242	0.615329	1.43788	0.895006	0.224797	0.460224	2.19092	2.37642	-0.235489	0.950771	0.86084	-0.183478
EmuJ_000127600	Expressed conserved protein [Source:UniProtKB/TrEMBL;Acc:A0A087VZ82]		90.9428	119.865	-0.566629	0.179415	0.0073058	-0.521328	172.731	71.2562	-1.65451	0.175146	4.8974e-20	-1.63891
EmuJ_000127700	Acyl coenzyme A binding domain containing protein [Source:UniProtKB/TrEMBL;Acc:A0A087VYW2]		49.177	46.3625	-0.0845865	0.139947	0.699573	-0.0803384	31.8209	63.2937	0.616258	0.216957	0.01009	0.607409
EmuJ_000127800	Phosphatidate phosphatase LPIN2 [Source:UniProtKB/TrEMBL;Acc:A0A087VYU4]		36.7588	35.3406	-0.114141	0.0854889	0.331662	-0.111933	19.46	36.1593	0.517424	0.146499	0.00113462	0.514002
EmuJ_000127900	Zinc finger protein 1 [Source:UniProtKB/TrEMBL;Acc:A0A087VZB2]		82.9098	78.4777	-0.0917904	0.0893402	0.47776	-0.0898544	133.235	82.7023	-1.05689	0.180172	2.42184e-08	-1.04635
EmuJ_000128000	Histone H4 [Source:UniProtKB/TrEMBL;Acc:A0A087VZ54]		301.268	230.012	0.217359	0.100692	0.0859431	0.21157	182.89	232.911	-0.0259858	0.334596	0.957333	-0.0251135
EmuJ_000128100	Eukaryotic translation initiation factor 3 subunit C [Source:UniProtKB/TrEMBL;Acc:A0A087VZ86]		133.134	108.514	0.123379	0.0971249	0.361225	0.120316	114.466	156.099	0.0750553	0.13301	0.668299	0.0746458
EmuJ_000128200	Epidermal growth factor receptor kinase [Source:UniProtKB/TrEMBL;Acc:A0A087VYW7]		52.8006	73.1751	-0.637232	0.261485	0.0481767	-0.537911	194.462	239.638	-0.0707853	0.146121	0.71423	-0.0703198
EmuJ_000128300	Expressed protein [Source:UniProtKB/TrEMBL;Acc:A0A087VYU9]		8.44788	10.9718	-0.545658	0.378589	0.286975	-0.393532	2.24156	13.6525	2.22249	0.619672	0.000937262	1.98789
EmuJ_000128400			1.09462	0.619806	0.652917	0.514886	0.362072	0.380924	0.307253	3.39255	3.04893	0.688787	3.45194e-05	2.66309
EmuJ_000128500	snRNA activating protein complex subunit 3 [Source:UniProtKB/TrEMBL;Acc:A0A087VZ59]		80.0726	75.7266	-0.0902188	0.0926292	0.505676	-0.0881765	66.9422	86.2929	-0.00473846	0.161504	0.986057	-0.00470043
EmuJ_000128600	Expressed conserved protein [Source:UniProtKB/TrEMBL;Acc:A0A087VZ90]		85.3115	61.7817	0.293754	0.152512	0.132961	0.276404	40.794	32.1241	-0.724446	0.286328	0.0232767	-0.706477
EmuJ_000128800	Expressed protein [Source:UniProtKB/TrEMBL;Acc:A0A087VYX5]		788.039	672.358	0.0602871	0.175092	0.835128	0.0556795	265.655	344.589	0.00377998	0.293754	0.995305	0.00368139
EmuJ_000128900			2.49522	4.56239	-1.04166	0.178924	8.17355e-08	-0.958911	3.75226	36.3138	2.89483	0.197126	3.51807e-47	2.86039
EmuJ_000129000	Hypothetical transcript [Source:UniProtKB/TrEMBL;Acc:A0A087VZC2]		0.0355823	0.0297798	-0.0193425	3.87846	NA	-0.000464938	0	11.6033	8.88675	1.23946	5.88054e-12	6.27954
EmuJ_000129100	Ferrochelatase [Source:UniProtKB/TrEMBL;Acc:A0A087VZ64]		52.9292	39.4022	0.252898	0.135639	0.147838	0.240935	45.1898	56.7705	-0.0479937	0.237526	0.888269	-0.047168
EmuJ_000129200	Phosphatidylserine decarboxylase proenzyme [Source:UniProtKB/TrEMBL;Acc:A0A087VZ93]		50.4431	61.4207	-0.455168	0.0971282	2.5253e-05	-0.443866	42.2069	33.8175	-0.685251	0.268877	0.0222541	-0.670232
EmuJ_000129300	Expressed protein [Source:UniProtKB/TrEMBL;Acc:A0A087VYY0]		76.616	77.4122	-0.1892	0.159193	0.399792	-0.177092	20.4813	20.4593	-0.383372	0.334299	0.343607	-0.370508
EmuJ_000129400	Eukaryotic translation initiation [Source:UniProtKB/TrEMBL;Acc:A0A087VYW1]		96.0225	90.7083	-0.090391	0.0871808	0.472973	-0.088574	59.5269	81.4999	0.0751827	0.181752	0.758213	0.0744205
EmuJ_000129500	A kinase anchor protein 14 [Source:UniProtKB/TrEMBL;Acc:A0A087VZC7]		3.85323	5.28167	-0.631564	0.318016	0.119505	-0.496311	2.59484	22.3692	2.73513	0.363499	4.52708e-13	2.62745
EmuJ_000129600	Coatomer subunit gamma [Source:UniProtKB/TrEMBL;Acc:A0A087VZ69]		183.24	180.858	-0.152415	0.0648616	0.0582545	-0.150703	220.976	123.612	-1.22039	0.174445	1.96573e-11	-1.20898
EmuJ_000129700			0.394306	0.308444	0.173436	0.7823	0.898203	0.0654712	0.364848	1.37873	1.52622	0.804769	0.0982292	1.27373
EmuJ_000129800			1.14594	0.756147	0.428446	0.473765	0.54183	0.266879	0.575763	4.51976	2.58046	0.546511	9.20219e-06	2.36384
EmuJ_000129900	Kinesin protein CG14535 [Source:UniProtKB/TrEMBL;Acc:A0A087VYW6]		6.95636	4.99189	0.304286	0.233139	0.345594	0.265382	2.35881	84.4744	4.77184	0.297899	6.10504e-56	4.64425
EmuJ_000130000			2.73623	2.20434	0.128034	0.473002	0.872606	0.0799004	0.249121	29.2644	6.49227	0.611397	4.4342e-25	5.86284
EmuJ_000130100	Kinesin protein [Source:UniProtKB/TrEMBL;Acc:A0A087VZ73]		2.39617	2.24732	-0.0810464	0.343635	0.891245	-0.0614682	0.175841	21.1913	6.4394	0.618407	3.74801e-24	5.79638
EmuJ_000130200	Six1:2 [Source:UniProtKB/TrEMBL;Acc:A0A087VZA3]		1.43562	0.96658	0.393614	0.467439	0.573555	0.247731	0.494967	23.6015	5.20684	0.409362	1.31477e-35	4.95624
EmuJ_000130300	Paxillin [Source:UniProtKB/TrEMBL;Acc:A0A087VYZ0]		12.4239	19.1843	-0.798231	0.15692	3.92756e-06	-0.748497	16.0737	59.8669	1.52026	0.235238	6.58871e-10	1.49457
EmuJ_000130400	GA repeat binding protein beta 2 [Source:UniProtKB/TrEMBL;Acc:A0A087VYX1]		52.4544	42.7815	0.121849	0.0887353	0.31534	0.119314	39.1024	83.5567	0.719449	0.145204	3.04624e-06	0.714777
EmuJ_000130500			31.2176	26.5077	0.0642391	0.169207	0.815383	0.0596308	14.097	34.8355	0.932546	0.247414	0.00048416	0.915167
EmuJ_000130600			8.54377	4.89374	0.632988	0.286844	0.0780866	0.517988	4.6849	37.6502	2.61955	0.25071	2.58926e-24	2.56971
EmuJ_000130800	Bromodomain containing protein 7 [Source:UniProtKB/TrEMBL;Acc:A0A087VZA8]		78.8906	70.8646	-0.0178877	0.121554	0.935742	-0.0172017	94.6681	75.1201	-0.712666	0.24272	0.00765716	-0.699874
EmuJ_000130900	Zinc finger homeobox protein 1 [Source:UniProtKB/TrEMBL;Acc:A0A087VYZ5]		1.58412	0.619875	1.17808	0.418768	0.019028	0.801455	0.712241	4.93981	2.41272	0.786358	0.0051705	2.02709
EmuJ_000131100	ER lumen protein-retaining receptor [Source:UniProtKB/TrEMBL;Acc:A0A087VYX6]		273.942	282.98	-0.218397	0.103782	0.0952873	-0.212226	212.029	201.162	-0.450674	0.119364	0.000473019	-0.448692
EmuJ_000131200	Guanylate cyclase [Source:UniProtKB/TrEMBL;Acc:A0A087VZE5]		1.35294	0.973747	0.302261	0.339848	0.549037	0.230452	0.762982	4.94963	2.32245	0.331863	1.93535e-11	2.24583
EmuJ_000131300	Expressed conserved protein [Source:UniProtKB/TrEMBL;Acc:A0A087VZ81]		0.214553	1.59099	-3.04877	0.887958	0.00314407	-1.02434	2.03277	5.01707	0.935549	0.620789	0.199943	0.835073
EmuJ_000131350	Hypothetical transcript [Source:UniProtKB/TrEMBL;Acc:A0A087VZB4]		0.978344	14.0202	-4.01157	0.429557	6.27421e-19	-2.72517	4.76067	27.3627	2.14731	0.721593	0.00682342	1.84821
EmuJ_000131400	Expressed conserved protein [Source:UniProtKB/TrEMBL;Acc:A0A087VZ01]		6.27115	496.795	-6.47533	0.28375	8.67881e-112	-5.29237	261.975	19.0401	-4.18996	0.90751	1.48537e-05	-3.31765
EmuJ_000131500	Dynein intermediate chain [Source:UniProtKB/TrEMBL;Acc:A0A087VYY4]		58.6976	72.658	-0.479002	0.0996674	1.47252e-05	-0.466495	124.444	82.769	-0.961519	0.181953	5.81239e-07	-0.951743
EmuJ_000131600	Ell associated factor 1 [Source:UniProtKB/TrEMBL;Acc:A0A087VZF1]		38.5732	34.7327	-0.0195473	0.123405	0.929927	-0.0187755	52.7836	37.5366	-0.867034	0.147857	2.44732e-08	-0.8612
EmuJ_000131700	Chromosome transmission fidelity protein 8 [Source:UniProtKB/TrEMBL;Acc:A0A087VZ84]		58.4411	25.7229	1.01124	0.159497	3.85287e-09	0.946335	14.0655	9.40984	-0.960427	0.431068	0.0485866	-0.908217
EmuJ_000131800	Fizzy protein [Source:UniProtKB/TrEMBL;Acc:A0A087VZC0]		52.1633	66.0363	-0.512097	0.143039	0.00195253	-0.485299	81.9986	59.7287	-0.829701	0.285417	0.00831928	-0.809261
EmuJ_000132100	Tyrosine-protein kinase [Source:UniProtKB/TrEMBL;Acc:A0A087VZ06]		235.079	295.151	-0.499786	0.0998218	5.7863e-06	-0.486696	320.695	146.292	-1.51118	0.183276	1.69757e-15	-1.4956
EmuJ_000132200			2.34407	2.5199	-0.263872	0.790105	0.840228	-0.0981715	2.10228	2.1545	-0.339711	1.13785	0.82928	-0.243615
EmuJ_000132300	Ditrans,polycis-polyprenyl diphosphate synthase ((2E,6E)-farnesyl diphosphate specific) [Source:UniProtKB/TrEMBL;Acc:A0A087VZF7]		62.9621	53.8858	0.0521434	0.116548	0.782594	0.0502993	47.0312	70.9657	0.219074	0.185967	0.328814	0.216746
EmuJ_000132400	RNA recognition motif RNP 1 [Source:UniProtKB/TrEMBL;Acc:A0A087VZ88]		30.6637	23.4751	0.212392	0.110132	0.13247	0.205661	39.1613	61.5238	0.275339	0.165579	0.152548	0.273017
EmuJ_000132500	Prefoldin subunit 6 [Source:UniProtKB/TrEMBL;Acc:A0A087VZC5]		497.115	450.719	-0.0303325	0.0881485	0.835201	-0.0297094	288.822	365.101	-0.0392929	0.129203	0.826387	-0.0390906
EmuJ_000132600	Armadillo repeat containing protein 4 [Source:UniProtKB/TrEMBL;Acc:A0A087VZ13]		0.183438	0.139537	0.19437	0.984506	0.909442	0.0539339	0.194717	0.145624	-0.770017	0.986215	0.538111	-0.590476
EmuJ_000132700	G patch domain containing protein 4 [Source:UniProtKB/TrEMBL;Acc:A0A087VYZ4]		306.563	243.941	0.158399	0.0817847	0.130567	0.15559	199.028	268.742	0.0540729	0.188004	0.835445	0.0534866
EmuJ_000133025	Heat shock cognate protein [Source:UniProtKB/TrEMBL;Acc:A0A0S4MLX8]		2.97007	3.55278	-0.428561	0.258643	0.209267	-0.363032	1.17992	5.78725	1.90674	0.474298	0.000184237	1.78284
EmuJ_000133500			0	0	NA	NA	NA	NA	0	0	NA	NA	NA	NA
EmuJ_000133700			1.85187	2.39405	-0.545026	0.369321	0.273019	-0.39848	0.356043	0.192742	-1.26058	1.2272	0.402401	-0.861148
EmuJ_000133800	Expressed protein [Source:UniProtKB/TrEMBL;Acc:A0A087VZ17]		26.2419	29.4908	-0.336985	0.269702	0.371339	-0.281674	26.9314	278.176	2.99062	0.364539	2.36888e-15	2.87193
EmuJ_000133900	Dual specificity protein phosphatase 14 [Source:UniProtKB/TrEMBL;Acc:A0A087VYZ9]		3.18079	8.15094	-1.52446	0.358789	0.000163991	-1.13231	9.56423	15.2641	0.302662	0.409252	0.563096	0.287648
EmuJ_000134000			0.324958	0.129866	1.11969	1.10717	NA	0.26302	0.597667	0.725201	-0.0804047	1.18187	0.962601	-0.0559547
EmuJ_000134100	Transient receptor potential cation channel [Source:UniProtKB/TrEMBL;Acc:A0A087VZ95]		0.239086	0.0752563	1.45352	1.25635	0.414524	0.27319	0.171898	0.291001	0.422905	0.976421	0.746078	0.325046
EmuJ_000134200	Ankyrin domain repeat containing protein [Source:UniProtKB/TrEMBL;Acc:A0A077RD11]		0	0	NA	NA	NA	NA	0	0	NA	NA	NA	NA
EmuJ_000134300			0	0	NA	NA	NA	NA	0	0	NA	NA	NA	NA
EmuJ_000134400	Solute carrier family 35 member F3 [Source:UniProtKB/TrEMBL;Acc:A0A087VZD7]		0	0.0351969	-1.87721	3.78438	NA	-0.0478674	0	0.412096	4.96254	1.96463	0.0235364	2.20685
EmuJ_000134600	Solute carrier family 35 member F3 [Source:UniProtKB/TrEMBL;Acc:A0A087VZ23]		0.0529962	0.122315	-1.39825	1.43601	NA	-0.217876	0.0997579	5.20917	5.35408	0.740162	3.7385e-12	4.63687
EmuJ_000134800			0	0	NA	NA	NA	NA	0	0.0447434	0.935546	4.08047	NA	0.151778
EmuJ_000134900	Ankyrin domain repeat containing protein [Source:UniProtKB/TrEMBL;Acc:A0A077RD11]		0	0	NA	NA	NA	NA	0	0.0493505	0.935546	4.08047	NA	0.151778
EmuJ_000135000	GPI inositol-deacylase [Source:UniProtKB/TrEMBL;Acc:A0A087VZ04]		34.1653	33.5591	-0.145214	0.188688	0.612516	-0.132484	17.6877	64.8969	1.49774	0.175665	1.68584e-16	1.48353
EmuJ_000135200			0.091249	0.171446	-0.955834	2.79187	NA	-0.0438962	0.0706796	1.59433	3.71564	1.97094	0.100421	1.70581
EmuJ_000135300	Rabenosyn 5 [Source:UniProtKB/TrEMBL;Acc:A0A087VZA0]		70.5045	78.8574	-0.333035	0.0889266	0.00112075	-0.326075	66.322	70.8263	-0.281691	0.144501	0.0882161	-0.279878
EmuJ_000135400			1.49531	1.71449	-0.363913	0.590227	0.692896	-0.187574	4.45366	5.10775	-0.163149	0.500656	0.81313	-0.151337
EmuJ_000135500	Expressed protein [Source:UniProtKB/TrEMBL;Acc:A0A077RCV3]		0.0960516	0.166693	-0.878168	2.81481	NA	-0.0412322	0.720914	0.459089	-1.03316	1.65584	0.632502	-0.55831
EmuJ_000135600	Expressed protein [Source:UniProtKB/TrEMBL;Acc:A0A077RCV3]		0.479599	0.659322	-0.654077	1.41451	NA	-0.102686	0.927701	1.43077	0.266376	1.14373	0.868901	0.189496
EmuJ_000135700	Non-specific serine/threonine protein kinase [Source:UniProtKB/TrEMBL;Acc:A0A087VZ28]		26.5264	39.4225	-0.74109	0.15779	2.4159e-05	-0.694418	49.8285	44.0743	-0.563734	0.240018	0.0366596	-0.553839
EmuJ_000135800			10.4865	5.12554	0.860456	0.435264	0.121413	0.570149	6.98579	18.4419	1.02345	0.542305	0.100016	0.937778
EmuJ_000135900	Protein DJ 1 [Source:UniProtKB/TrEMBL;Acc:A0A087VZH9]		474.757	438.811	-0.0585711	0.0936145	0.687863	-0.0572177	515.955	547.589	-0.291022	0.244313	0.322633	-0.285732
EmuJ_000136000	G1 to s phase transition protein [Source:UniProtKB/TrEMBL;Acc:A0A087VZA5]		124.492	99.1318	0.157008	0.117548	0.331449	0.151362	105.935	91.4771	-0.589973	0.20083	0.00762886	-0.582682
EmuJ_000136100	Zinc finger FLYWCH type [Source:UniProtKB/TrEMBL;Acc:A0A087VZF2]		25.9742	11.1268	1.04976	0.133107	1.00113e-13	1.00187	13.8828	44.6864	1.31122	0.439353	0.00665415	1.23724
EmuJ_000136200			7.83065	7.518	-0.118608	0.288794	0.799682	-0.0968297	8.28097	24.3516	1.1778	0.279218	8.29133e-05	1.14997
EmuJ_000136400	Semaphorin 5B [Source:UniProtKB/TrEMBL;Acc:A0A087VZ15]		14.5347	49.8126	-1.9485	0.801624	0.0488244	-0.685318	44.5709	72.8865	0.324842	0.207925	0.182317	0.320545
EmuJ_000136500	Adenylyl cyclase associated protein [Source:UniProtKB/TrEMBL;Acc:A0A087VZI4]		40.4516	40.2864	-0.166918	0.131965	0.363611	-0.159426	43.8311	68.2357	0.262956	0.211988	0.301504	0.259339
EmuJ_000136800	Pyruvate dehydrogenase lipoamide kinase [Source:UniProtKB/TrEMBL;Acc:A0A087VZB0]		99.9653	63.9362	0.473988	0.164848	0.0160906	0.4416	82.9577	158.875	0.565127	0.154437	0.000725797	0.560977
EmuJ_000136850			46.6997	41.0231	0.0157035	0.128909	0.945396	0.0150293	29.3236	85.2018	1.16241	0.137298	2.76595e-16	1.15566
EmuJ_000136900	U3 small nucleolar RNA associated protein 15 [Source:UniProtKB/TrEMBL;Acc:A0A077RD01]		86.4516	63.489	0.272764	0.112991	0.0504915	0.263678	71.5764	68.254	-0.446019	0.134484	0.00235578	-0.443532
EmuJ_000137000	Mitochondrial GTPase 1 [Source:UniProtKB/TrEMBL;Acc:A0A087VZ20]		84.2969	91.6423	-0.291975	0.0960993	0.0102646	-0.284875	87.1445	96.4338	-0.227551	0.138683	0.158775	-0.226201
EmuJ_000137050	Expressed protein [Source:UniProtKB/TrEMBL;Acc:A0A077RDA9]		278.518	311.671	-0.333087	0.0869262	0.000821872	-0.326429	272.302	175.8	-1.01018	0.223206	2.23333e-05	-0.994794
EmuJ_000137100	28S ribosomal protein S14 mitochondrial [Source:UniProtKB/TrEMBL;Acc:A0A077R4J0]		43.6289	36.879	0.0704004	0.130089	0.734275	0.067325	39.7014	30.299	-0.765486	0.17189	3.07289e-05	-0.758535
EmuJ_000137200			2.67801	2.50617	-0.074255	0.358502	0.904832	-0.0551264	5.37876	65.1836	3.23596	0.477812	8.8455e-11	3.02031
EmuJ_000137300	Protein yippee-like [Source:UniProtKB/TrEMBL;Acc:A0A087VZB6]		26.8556	14.8978	0.680241	0.195865	0.00277986	0.616427	5.46092	16.2834	1.19622	0.372847	0.00336128	1.14687
EmuJ_000137400	Protein yippee 1 [Source:UniProtKB/TrEMBL;Acc:A0A087VZG5]		35.3894	20.8318	0.591947	0.165796	0.00201304	0.551077	7.47092	14.5371	0.577425	0.39544	0.215498	0.550831
EmuJ_000137500	Four and a half lim domains protein [Source:UniProtKB/TrEMBL;Acc:A0A087VZ44]		0.624509	0.362638	0.593234	0.963959	0.693264	0.169714	0.890491	1.05473	-0.123138	0.820416	0.91678	-0.101727
EmuJ_000137600	Four and a half LIM domains protein 3 [Source:UniProtKB/TrEMBL;Acc:A0A077RDA6]		10.4372	34.0373	-1.87629	0.226915	5.30418e-15	-1.64854	21.6574	17.3314	-0.693154	0.387976	0.121708	-0.662103
EmuJ_000137700	Transforming growth factor beta 1 induced [Source:UniProtKB/TrEMBL;Acc:A0A087VZ27]		34.0599	68.6579	-1.18246	0.140981	2.09076e-15	-1.12227	136.186	526.078	1.57419	0.397297	0.000231521	1.50068
EmuJ_000137900	Voltage dependent calcium channel [Source:UniProtKB/TrEMBL;Acc:A0A077RF79]		350.315	387.674	-0.31633	0.133102	0.054953	-0.301894	388.992	244.178	-1.04134	0.18355	7.18881e-08	-1.03056
EmuJ_000138000	Voltage dependent calcium channel [Source:UniProtKB/TrEMBL;Acc:A0A087VZJ4]		5.84269	4.14027	0.328762	0.240507	0.318168	0.284363	0.349697	19.5483	5.47311	0.482707	1.76917e-28	5.09788
EmuJ_000138100			2.97141	2.27886	0.216679	0.538776	0.803716	0.121483	0.215397	3.61195	3.85879	1.19957	0.00327426	2.70116
EmuJ_000138200	Serine palmitoyltransferase subunit [Source:UniProtKB/TrEMBL;Acc:A0A087VZH1]		42.7459	54.0506	-0.509005	0.200947	0.0384778	-0.458966	58.3947	41.2299	-0.878334	0.182125	5.73447e-06	-0.869381
EmuJ_000138500			0.0366518	0.0328244	-0.0193421	3.81317	NA	-0.000480587	0.0280475	0.0773303	0.731603	3.62836	0.888429	0.167473
EmuJ_000138700			67.366	75.734	-0.339608	0.123251	0.0220412	-0.326232	54.225	33.9596	-1.05007	0.187768	1.12075e-07	-1.0387
EmuJ_000138900			28.4004	37.3984	-0.570893	0.265095	0.0867089	-0.479879	27.2444	111.866	1.65697	0.269954	4.90897e-09	1.62029
EmuJ_000139000	Zinc finger C2H2 type [Source:UniProtKB/TrEMBL;Acc:A0A087VZ55]		109.875	101.404	-0.0566858	0.0833919	0.659578	-0.0556415	79.4199	166.028	0.68822	0.133494	1.12603e-06	0.684437
EmuJ_000139050	Double strand break repair protein MRE11A [Source:UniProtKB/TrEMBL;Acc:A0A087VZ35]		60.5912	42.1246	0.352788	0.0874488	0.00037992	0.345654	46.8425	58.851	-0.0468691	0.164628	0.837227	-0.0464784
EmuJ_000139100	Zinc finger FYVE domain containing protein 1 [Source:UniProtKB/TrEMBL;Acc:A0A087VZK2]		33.3741	31.1018	-0.0699428	0.132587	0.741067	-0.0667749	53.156	49.4047	-0.482129	0.157415	0.00525778	-0.47845
EmuJ_000139200	Mitogen-activated protein kinase [Source:UniProtKB/TrEMBL;Acc:A0A087VZD2]		108.968	64.4671	0.585597	0.0838804	6.47878e-11	0.574684	56.4047	62.9967	-0.203177	0.339763	0.647836	-0.196159
EmuJ_000139300	Coatomer protein complex subunit zeta 1 [Source:UniProtKB/TrEMBL;Acc:A0A087VZI2]		317.4	321.214	-0.188696	0.074013	0.0369425	-0.185946	226.796	196.832	-0.579787	0.150809	0.0003655	-0.575723
EmuJ_000139600	Echinoderm microtubule associated protein [Source:UniProtKB/TrEMBL;Acc:A0A087VZK8]		28.1285	23.724	0.0743937	0.100696	0.627157	0.072412	32.9599	60.8798	0.504821	0.273815	0.109082	0.493341
EmuJ_000139800	Protein GPR107 [Source:UniProtKB/TrEMBL;Acc:A0A087VZD9]		165.877	226.729	-0.620277	0.204402	0.0103705	-0.557407	160.376	180.922	-0.201845	0.121286	0.152202	-0.200928
EmuJ_000139900	Abnormal EMBroylocus tagsis family member emb 9 [Source:UniProtKB/TrEMBL;Acc:A0A087VZI9]		64.7981	72.7954	-0.340123	0.182455	0.147838	-0.312081	131.242	196.313	0.180196	0.35246	0.698803	0.173511
EmuJ_000140000	Collagen alphaiv chain [Source:UniProtKB/TrEMBL;Acc:A0A087VZ66]		79.3194	52.9344	0.413006	0.20806	0.119622	0.369797	90.8718	175.675	0.547678	0.397094	0.245436	0.522142
EmuJ_000140100	Collagen alpha 1V chain [Source:UniProtKB/TrEMBL;Acc:A0A077R4G9]		75.7338	97.5207	-0.536972	0.220228	0.0480235	-0.474808	148.915	217.073	0.145701	0.343995	0.752285	0.140543
EmuJ_000140200	RNA binding protein 26 [Source:UniProtKB/TrEMBL;Acc:A0A087VZ46]		71.7863	60.1002	0.0849606	0.115557	0.62888	0.082005	86.6262	87.3528	-0.357193	0.242695	0.211484	-0.350786
EmuJ_000140300	Expressed conserved protein [Source:UniProtKB/TrEMBL;Acc:A0A087VZL3]		122.257	132.425	-0.285956	0.102098	0.0195906	-0.278129	108.713	151.493	0.104339	0.160711	0.616823	0.103509
EmuJ_000140400	Protein translation factor sui1 [Source:UniProtKB/TrEMBL;Acc:A0A077RD35]		1023.99	1012.37	-0.152324	0.166843	0.538083	-0.141679	781.155	568.291	-0.818266	0.280673	0.0081339	-0.798746
EmuJ_000140500	Rhodopsin GPCR transmembrane domain [Source:UniProtKB/TrEMBL;Acc:A0A087VZE6]		29.2451	62.0892	-1.25766	0.141144	2.74778e-17	-1.19348	80.533	57.5041	-0.855167	0.173585	3.492e-06	-0.847246
EmuJ_000140600	Hypothetical transcript [Source:UniProtKB/TrEMBL;Acc:A0A077R4H2]		11.3393	8.18747	0.29852	0.151505	0.122835	0.281103	3.89794	55.8636	3.46805	0.301471	2.77001e-29	3.37331
EmuJ_000140800	Voltage-dependent L-type calcium channel subunit alpha [Source:UniProtKB/TrEMBL;Acc:A0A087VZJ5]		46.5428	37.0414	0.158075	0.0807498	0.125663	0.155341	26.5844	106.859	1.62864	0.154949	1.36456e-24	1.6166
EmuJ_000140900	T complex protein 1 subunit zeta [Source:UniProtKB/TrEMBL;Acc:A0A077RCZ4]		553.573	424.568	0.210378	0.0909331	0.0629375	0.205785	430.75	341.96	-0.712605	0.206446	0.00149758	-0.703308
EmuJ_000141000	Lysosomal alpha glucosidase [Source:UniProtKB/TrEMBL;Acc:A0A077RD32]		217.598	260.266	-0.430398	0.152023	0.0180899	-0.405127	144.608	89.9938	-1.06007	0.138261	1.56337e-13	-1.05382
EmuJ_000141100	Leucine rich repeat and death domain containing protein [Source:UniProtKB/TrEMBL;Acc:A0A077RDA2]		2.10127	1.78407	0.0537917	0.400983	0.940811	0.037532	2.87828	1.96648	-0.91893	0.491179	0.103354	-0.855
EmuJ_000141200	Transcriptional co activator crsp77 [Source:UniProtKB/TrEMBL;Acc:A0A077R4H6]		68.0118	57.0384	0.0821665	0.0784646	0.468162	0.0808234	63.7058	96.518	0.222769	0.142782	0.183039	0.221369
EmuJ_000141300			50.7403	34.2453	0.395368	0.136205	0.0149165	0.376513	37.463	50.1642	0.0423199	0.219147	0.893403	0.0416989
EmuJ_000141400	Nicastrin [Source:UniProtKB/TrEMBL;Acc:A0A077RD29]		61.2348	50.1761	0.113961	0.125574	0.540371	0.109309	72.6589	77.3049	-0.29126	0.183764	0.174962	-0.288241
EmuJ_000141500	Ubiquitin carboxyl-terminal hydrolase [Source:UniProtKB/TrEMBL;Acc:A0A077RCZ1]		119.889	100.588	0.080942	0.0930033	0.558604	0.0790955	113.065	91.3626	-0.685039	0.171866	0.000211005	-0.678818
EmuJ_000141600			85.3158	94.2789	-0.314579	0.128372	0.0467982	-0.30118	94.1214	89.6373	-0.443334	0.209117	0.0617762	-0.437399
EmuJ_000141700			49.4795	110.535	-1.32746	0.233934	1.85033e-07	-1.15643	73.7576	45.5782	-1.07342	0.246978	4.8526e-05	-1.05347
EmuJ_000141800	Activating signal cointegrator 1 [Source:UniProtKB/TrEMBL;Acc:A0A087VZL7]		4.6665	4.58155	-0.147901	0.216375	0.657646	-0.131316	5.07224	5.81068	-0.182011	0.311169	0.656136	-0.17671
EmuJ_000141900	Vacuolar protein sorting associated protein 25 [Source:UniProtKB/TrEMBL;Acc:A0A087VZF3]		1.38386	1.19325	0.0517793	0.770942	0.969145	0.0198571	12.8633	5.19062	-1.69896	0.587008	0.00863195	-1.53424
EmuJ_000142000	Major vault protein [Source:UniProtKB/TrEMBL;Acc:A0A087VZK1]		7.91841	4.39866	0.682262	0.263591	0.0335185	0.57441	11.7799	4.29432	-1.83123	0.223013	2.23067e-15	-1.80336
EmuJ_000142100			0.0271654	0	0.942429	4.08047	NA	0.0205134	0	0.156742	3.09579	2.85085	0.373066	0.91622
EmuJ_000142200			0	0	NA	NA	NA	NA	0	0	NA	NA	NA	NA
EmuJ_000142300			0	0	NA	NA	NA	NA	0	0	NA	NA	NA	NA
EmuJ_000142400			0	0	NA	NA	NA	NA	0	0	NA	NA	NA	NA
EmuJ_000142500	Major vault protein; Putative major vault protein [Source:UniProtKB/TrEMBL;Acc:M5A7J4]		301.151	158.603	0.755888	0.254733	0.0124486	0.643179	445.751	174.398	-1.72023	0.205064	5.30802e-16	-1.69808
EmuJ_000142600	Vacuolar protein sorting associated protein 25 [Source:UniProtKB/TrEMBL;Acc:A0A087VZM0]		2.62284	1.64639	0.518931	0.620012	0.575754	0.254186	1.55631	1.73852	-0.228231	0.699841	0.813014	-0.198202
EmuJ_000142800	Activating signal cointegrator 1 [Source:UniProtKB/TrEMBL;Acc:A0A087VZF9]		3.33924	3.53998	-0.257086	0.265169	0.508307	-0.216085	3.38228	8.09771	0.887148	0.483198	0.110708	0.827352
EmuJ_000144800	N-acyl-phosphatidylethanolamine-hydrolyzing phospholipase d [Source:UniProtKB/TrEMBL;Acc:A0A087VZG9]		76.4462	66.2545	0.0339964	0.112542	0.855783	0.0328727	67.7288	107.097	0.277386	0.293733	0.446901	0.270153
EmuJ_000144900	Mitogen-activated protein kinase [Source:UniProtKB/TrEMBL;Acc:A0A087VZP8] EmMPK2		475.678	450.223	-0.0913632	0.0988401	0.53222	-0.089016	357.392	634.027	0.4561	0.149508	0.00545349	0.45296
EmuJ_000145800	NADH dehydrogenase (Ubiquinone) 1 beta subcomplex 7 [Source:UniProtKB/TrEMBL;Acc:A0A087VZU4]		72.9613	77.6239	-0.2609	0.131861	0.121017	-0.249205	94.6218	76.0056	-0.697424	0.276174	0.0235694	-0.681297
EmuJ_000145900	Glutamate receptor interacting protein 1 [Source:UniProtKB/TrEMBL;Acc:A0A087VZM3]		5.59213	5.04724	-0.0234235	0.238385	0.9563	-0.0203093	6.50015	37.4514	2.13703	0.371011	4.40906e-08	2.04947
EmuJ_000148900	Xin actin binding repeat containing protein 1 [Source:UniProtKB/TrEMBL;Acc:A0A087VZW4]		0.0477743	0.0929098	-1.00108	3.38619	NA	-0.0310183	0.390957	0.177216	-1.55949	1.85758	0.504456	-0.751272
EmuJ_000149000	Sec13 protein [Source:UniProtKB/TrEMBL;Acc:A0A087VZN6]		87.9196	80.4817	-0.0442715	0.110012	0.803703	-0.0428709	90.8107	54.3614	-1.11616	0.256307	4.68683e-05	-1.09385
EmuJ_000149100	NECAP protein CG9132 [Source:UniProtKB/TrEMBL;Acc:A0A087VZS0]		83.3776	95.7514	-0.371428	0.0917249	0.000357518	-0.363181	161.35	88.2334	-1.24697	0.155062	8.67922e-15	-1.23773
EmuJ_000149200	Microfibrillar associated protein 1 [Source:UniProtKB/TrEMBL;Acc:A0A087VZE9]		43.7224	35.0038	0.14988	0.167456	0.546285	0.139335	53.7758	50.8818	-0.452956	0.171258	0.0172863	-0.448873
EmuJ_000149300	DNA polymerase [Source:UniProtKB/TrEMBL;Acc:A0A087VZB1]		22.2513	20.6302	-0.0620745	0.111582	0.72594	-0.0600564	16.4507	30.1131	0.494632	0.152592	0.00302139	0.491088
EmuJ_000149350	Zinc phosphodiesterase elac protein 1 [Source:UniProtKB/TrEMBL;Acc:A0A087VZW8]		124.16	77.4156	0.508994	0.145328	0.00252657	0.481541	124.38	56.6926	-1.51201	0.217078	2.41778e-11	-1.49022
EmuJ_000149400	Ribosomal protein S23 mitochondrial [Source:UniProtKB/TrEMBL;Acc:A0A087VZN8]		65.4425	50.0636	0.214997	0.164411	0.344535	0.200375	36.4142	60.3974	0.354939	0.200049	0.124579	0.35058
EmuJ_000149500	Expressed conserved protein [Source:UniProtKB/TrEMBL;Acc:A0A087VZS1]		23.0234	68.9255	-1.75709	0.233575	1.49636e-12	-1.53121	115.266	83.9211	-0.826471	0.203949	0.000162619	-0.815947
EmuJ_000149600	Hypothetical transcript [Source:UniProtKB/TrEMBL;Acc:A0A087VZF4]		0.112653	0.105831	-0.0772073	2.62693	NA	-0.00392529	0.187475	0.268686	0.220126	2.00369	0.93839	0.0968351
EmuJ_000149700	Cyclin protein FAM58A [Source:UniProtKB/TrEMBL;Acc:A0A087VZB5]		135.425	73.987	0.698839	0.108315	1.95981e-09	0.677393	99.327	104.649	-0.300573	0.158359	0.0979255	-0.298252
EmuJ_000149750	Receptor type tyrosine protein phosphatase zeta [Source:UniProtKB/TrEMBL;Acc:A0A087VZX3]		43.3925	25.8615	0.573763	0.122202	2.42965e-05	0.551536	27.4132	63.1734	0.819865	0.197378	0.000107928	0.810077
EmuJ_000149800	Guanine nucleotide binding protein Gs subunit [Source:UniProtKB/TrEMBL;Acc:A0A087VZP1]		2.31879	1.54233	0.415783	0.340826	0.384504	0.316586	3.17414	0.850188	-2.27594	0.533192	6.72964e-05	-2.09127
EmuJ_000149900	Trafficking protein particle complex subunit 6b [Source:UniProtKB/TrEMBL;Acc:A0A087VZS6]		204.275	224.392	-0.306458	0.0878867	0.00266089	-0.300199	220.186	124.078	-1.19917	0.190653	1.94686e-09	-1.18579
EmuJ_000150000	Eukaryotic initiation factor 4A [Source:UniProtKB/TrEMBL;Acc:A0A087VZF6]		557.125	561.972	-0.184406	0.0802944	0.0652288	-0.181252	628.717	350.504	-1.21764	0.195954	3.09614e-09	-1.20331
EmuJ_000150100	DNA-directed RNA polymerase [Source:UniProtKB/TrEMBL;Acc:A0A087VZB8]		36.9748	34.7584	-0.0828292	0.0980418	0.571873	-0.0807345	21.2881	41.7156	0.591527	0.14693	0.000180117	0.587595
EmuJ_000150200	Protocadherin 1 [Source:UniProtKB/TrEMBL;Acc:A0A087VZX6]		3.07213	2.95927	-0.121696	0.19359	0.686357	-0.110523	0.432855	36.7313	6.04756	0.260135	6.81722e-117	5.92396
EmuJ_000150300			0.0378155	0	0.942429	4.08047	NA	0.0205134	0.0668897	0.486639	2.40891	1.88434	0.285032	1.15975
EmuJ_000150400	Rab GTPase activating protein 1 [Source:UniProtKB/TrEMBL;Acc:A0A087VZS9]		61.871	51.7813	0.0868661	0.144922	0.702667	0.0822061	51.4867	47.0029	-0.507196	0.205965	0.0276722	-0.500607
EmuJ_000150500			28.7777	25.1465	0.0257245	0.197411	0.942545	0.0232753	17.5824	13.4857	-0.752269	0.338068	0.0489222	-0.726532
EmuJ_000150600	Thioredoxin fold [Source:UniProtKB/TrEMBL;Acc:A0A087VZB9]		1.22025	0.463939	1.19884	0.994495	NA	0.330867	0.831526	0	-4.40228	2.12885	0.0688878	-1.81064
EmuJ_000150700	Kinesin family member c3 [Source:UniProtKB/TrEMBL;Acc:A0A087VZY0]		3.1322	1.87967	0.565452	0.253785	0.074795	0.481703	1.20819	0.851739	-0.887126	0.410515	0.0563685	-0.843115
EmuJ_000150800	Gtp binding protein I alpha 1subunit [Source:UniProtKB/TrEMBL;Acc:A0A087VZP7]		3.1099	1.81332	0.609728	0.42514	0.289986	0.409901	1.9446	14.1881	2.46211	0.420789	2.63489e-08	2.3354
EmuJ_000150900	U6 snRNA associated Sm protein LSm7 [Source:UniProtKB/TrEMBL;Acc:A0A087VZT2]		192.771	166.565	0.0398049	0.138395	0.863304	0.0378484	199.134	124.718	-1.04209	0.356012	0.00786188	-1.0026
EmuJ_000151000	Interferon stimulated 20 kDa exonuclease 2 [Source:UniProtKB/TrEMBL;Acc:A0A087VZG6]		48.9753	36.8856	0.2382	0.109422	0.0829435	0.230742	32.8905	30.3932	-0.491573	0.187145	0.0181531	-0.486295
EmuJ_000151100	Mitochondrial ribosomal protein l11 [Source:UniProtKB/TrEMBL;Acc:A0A087VZC3]		57.6757	47.9256	0.0956951	0.109171	0.55608	0.0927124	75.6978	81.6914	-0.266329	0.139821	0.0967058	-0.264724
EmuJ_000151200	Ubiquitin carboxyl terminal hydrolase BAP1 [Source:UniProtKB/TrEMBL;Acc:A0A087VZY5]		15.582	12.8208	0.10893	0.144376	0.619731	0.103129	25.8272	29.0285	-0.20074	0.243668	0.513536	-0.197113
EmuJ_000151250	Actin protein 10 [Source:UniProtKB/TrEMBL;Acc:A0A087VZQ1]		118.239	91.0799	0.205965	0.094078	0.080957	0.201159	92.4549	67.5822	-0.826089	0.131623	2.12024e-09	-0.821672
EmuJ_000151300	Ankyrin repeat domain containing protein [Source:UniProtKB/TrEMBL;Acc:A0A087VZT6]		174.769	92.3399	0.749542	0.0736056	2.0388e-22	0.738739	159.547	243.771	0.231922	0.157508	0.21128	0.230151
EmuJ_000151600	Spectrin alpha actinin [Source:UniProtKB/TrEMBL;Acc:A0A087VZH0]		170.133	231.061	-0.612291	0.103172	4.28718e-08	-0.59519	201.508	168.59	-0.63694	0.136756	1.23485e-05	-0.633267
EmuJ_000151700	Pre mRNA processing splicing factor 8 [Source:UniProtKB/TrEMBL;Acc:A0A087VZC4]		126.802	99.1612	0.182722	0.0836462	0.0816689	0.179336	84.5669	108.509	-0.0221914	0.168952	0.926003	-0.0219967
EmuJ_000151800	Expressed conserved protein [Source:UniProtKB/TrEMBL;Acc:A0A087VZY8]		127.854	91.8679	0.304824	0.13613	0.0731639	0.290302	90.146	101.567	-0.213078	0.287446	0.562252	-0.207752
EmuJ_000151900			77.8961	74.2112	-0.102829	0.0998547	0.476345	-0.100135	114.483	183.204	0.300364	0.186711	0.167987	0.297151
EmuJ_000152000	Polymerase delta interacting protein 2 [Source:UniProtKB/TrEMBL;Acc:A0A087VZT9]		0	0	NA	NA	NA	NA	0	0.0518764	0.935546	4.08047	NA	0.151778
EmuJ_000152100			0	0	NA	NA	NA	NA	0	0.162703	0.935546	4.08047	NA	0.151778
EmuJ_000153100	Dol-P-Glc:Glc(2)Man(9)GlcNAc(2)-PP-Dol alpha-1,2-glucosyltransferase [Source:UniProtKB/TrEMBL;Acc:A0A0S4MM64]		36.6607	33.8885	-0.0585312	0.143376	0.800152	-0.0554538	37.0005	36.216	-0.40687	0.174357	0.0379897	-0.403066
EmuJ_000153200	Aquaporin 9 AQP 9 Small solute channel 1 [Source:UniProtKB/TrEMBL;Acc:A0A087VZD0]		1.49241	0.6322	1.089	0.68325	0.228921	0.481089	2.06451	1.20365	-1.14472	0.655671	0.131502	-1.01092
EmuJ_000153400	E3 ubiquitin protein ligase MARCH8 [Source:UniProtKB/TrEMBL;Acc:A0A087VZZ7]		29.8138	13.1773	1.00902	0.220294	4.04333e-05	0.892079	4.24639	12.366	1.15647	0.303047	0.000405864	1.12458
EmuJ_000153500	E3 ubiquitin protein ligase MARCH8 [Source:UniProtKB/TrEMBL;Acc:A0A087VZR1]		19.4899	9.7185	0.830351	0.259044	0.00637431	0.703039	9.19615	2.42927	-2.31053	0.508947	2.09675e-05	-2.13858
EmuJ_000153600	E3 ubiquitin protein ligase MARCH8 [Source:UniProtKB/TrEMBL;Acc:A0A087VZU7]		7.03411	6.47546	-0.0495534	0.308419	0.928787	-0.0394254	4.38436	15.4079	1.44506	0.342671	8.32786e-05	1.39406
EmuJ_000153800			120.561	93.814	0.19204	0.149148	0.353694	0.181159	81.0243	195.382	0.891808	0.236982	0.000495168	0.876533
EmuJ_000153900			120.976	92.2798	0.219012	0.121895	0.166682	0.210567	103.201	89.4716	-0.581246	0.242457	0.0325145	-0.570826
EmuJ_000154000	E3 ubiquitin protein ligase MARCH8 [Source:UniProtKB/TrEMBL;Acc:A0A087VZZ9]		52.289	52.2095	-0.162992	0.655919	0.8852	-0.0754001	21.4331	37.1812	0.424355	0.338447	0.29577	0.409819
EmuJ_000154100	Dephospho-CoA kinase putative [Source:UniProtKB/TrEMBL;Acc:A0A087VZR5]		139.428	126.288	-0.0269485	0.147574	0.917368	-0.0254524	67.477	79.2149	-0.138355	0.197364	0.586056	-0.136704
EmuJ_000154150	Tetratricopeptide repeat protein 15 [Source:UniProtKB/TrEMBL;Acc:A0A087VZV1]		43.2767	42.0583	-0.130256	0.106229	0.38202	-0.126406	43.5477	44.3613	-0.353594	0.221402	0.171435	-0.348296
EmuJ_000154200	Thymidine kinase [Source:UniProtKB/TrEMBL;Acc:A0A087VZD6]		113.042	61.8315	0.699696	0.096497	1.00525e-11	0.68254	51.634	101.132	0.591281	0.195119	0.00579817	0.584389
EmuJ_000154250	Thymidine kinase [Source:UniProtKB/TrEMBL;Acc:A0A087VZI3]		26.6439	26.3095	-0.156293	0.223246	0.648541	-0.137766	29.8553	11.631	-1.74085	0.3718	1.10327e-05	-1.66916
EmuJ_000154500	Thymidine kinase 2 mitochondrial [Source:UniProtKB/TrEMBL;Acc:A0A087W004]		3.79231	1.20208	1.47722	0.604161	0.0473273	0.747432	1.53532	16.4676	3.0787	0.446792	3.98169e-11	2.89964
EmuJ_000154700	Expressed conserved protein [Source:UniProtKB/TrEMBL;Acc:A0A087VZR9]		68.5717	118.423	-0.954504	0.27284	0.00256163	-0.794663	212.497	166.919	-0.712856	0.227556	0.00424281	-0.70159
EmuJ_000154800			3.90497	3.28698	0.0827882	0.502117	0.926819	0.0492445	11.9225	5.68723	-1.45481	0.463243	0.00413922	-1.3637
EmuJ_000154900	Iroquois class homeodomain protein IRX 6 [Source:UniProtKB/TrEMBL;Acc:A0A087VZI6]		152.628	45.9136	1.57092	0.909979	0.188193	0.470051	1.52733	39.9024	4.31666	0.344401	1.32205e-34	4.16493
EmuJ_000155000			47.4553	24.3764	0.792008	0.1376	1.18103e-07	0.753491	18.715	15.4215	-0.650129	0.39434	0.15652	-0.620263
EmuJ_000155100	Expressed protein [Source:UniProtKB/TrEMBL;Acc:A0A087W009]		1.45053	2.90023	-1.18419	0.825846	0.290073	-0.418343	0.33705	2.00314	2.23131	1.66079	0.259047	1.19634
EmuJ_000155200	Battenin [Source:UniProtKB/TrEMBL;Acc:A0A087VZS3]		81.7747	147.311	-1.02158	0.18084	2.11881e-07	-0.938711	176.261	307.464	0.415402	0.261218	0.173325	0.406792
EmuJ_000155300	Expressed protein [Source:UniProtKB/TrEMBL;Acc:A0A087VZW0]		1.09781	1.64236	-0.739492	0.996007	0.624975	-0.200921	1.33	19.0592	3.47012	0.763688	2.05736e-05	2.93955
EmuJ_000155400	Aldo keto reductase family 1 member B4 [Source:UniProtKB/TrEMBL;Acc:A0A087VZJ0]		222.007	308.949	-0.64705	0.106301	1.75986e-08	-0.627897	101.733	62.3991	-1.08202	0.167724	7.09179e-10	-1.07266
EmuJ_000155500	Aldo keto reductase [Source:UniProtKB/TrEMBL;Acc:A0A087VZE3]		163.435	241.803	-0.735435	0.098732	2.53921e-12	-0.716578	102.753	57.8025	-1.20443	0.169932	1.04103e-11	-1.19375
EmuJ_000155600	Aldo keto reductase family 1 member B4 [Source:UniProtKB/TrEMBL;Acc:A0A087W014]		558.796	273.334	0.859011	0.13379	2.37189e-09	0.819419	231.605	321.19	0.0903003	0.239382	0.782275	0.0887232
EmuJ_000155900	Aldo keto reductase family 1, member B4 [Source:UniProtKB/TrEMBL;Acc:A0A087VZS7]		2.91744	1.05816	1.28385	0.606299	0.0929869	0.64712	2.05214	3.20855	0.258538	0.64922	0.767837	0.228659
EmuJ_000156000	Aldo keto reductase family 1 member B4 [Source:UniProtKB/TrEMBL;Acc:A0A087VZW5]		0.127649	0.229458	-1.01607	1.28322	NA	-0.188595	0.241854	1.07336	1.78296	1.1153	0.171051	1.28396
EmuJ_000156050	Aldo keto reductase [Source:UniProtKB/TrEMBL;Acc:A0A087VZJ2]		41.7756	20.0068	0.890247	0.183608	1.21309e-05	0.816019	26.3874	30.0112	-0.192735	0.224815	0.494131	-0.189761
EmuJ_000156100	Aldo keto reductase family 1 member B4 [Source:UniProtKB/TrEMBL;Acc:A0A087VZE8]		0.588498	0.162926	1.69672	1.68454	NA	0.193952	0.31309	0.375031	-0.103234	1.6809	0.966291	-0.0555041
EmuJ_000156200	Aldo keto reductase [Source:UniProtKB/TrEMBL;Acc:A0A087W016]		439.29	274.239	0.509428	0.141706	0.00186207	0.483236	257.203	103.585	-1.68639	0.15105	1.22774e-27	-1.67453
EmuJ_000156300	Aldo keto reductase family 1 member B4 [Source:UniProtKB/TrEMBL;Acc:A0A087VZT1]		326.261	196.375	0.562215	0.159648	0.00237773	0.526026	190.988	86.7753	-1.50937	0.234656	7.99497e-10	-1.48404
EmuJ_000156400	Aldo keto reductase family 1 member B4 [Source:UniProtKB/TrEMBL;Acc:A0A087VZW9]		713.312	639.864	-0.0143253	0.116347	0.944694	-0.0138204	718.339	344.028	-1.44293	0.163757	1.46454e-17	-1.43103
EmuJ_000156500	Heterolocus tagous nuclear ribonucleoprotein k [Source:UniProtKB/TrEMBL;Acc:A0A087VZJ6]		403.201	327.695	0.127362	0.0984665	0.350748	0.124114	299.654	389.699	0.00498533	0.149717	0.983957	0.00495093
EmuJ_000156600			34.3004	31.927	-0.069493	0.110979	0.68755	-0.0672577	51.7042	51.0038	-0.393857	0.126213	0.00439932	-0.39192
EmuJ_000156700			2.80767	1.66298	0.576241	0.691751	0.577848	0.251948	1.11725	1.92775	0.389314	1.15588	0.806217	0.276552
EmuJ_000156800	AKT interacting protein [Source:UniProtKB/TrEMBL;Acc:A0A087VZT4]		184.951	222.444	-0.436599	0.131846	0.00459559	-0.417032	137.207	104.778	-0.758804	0.172993	4.09074e-05	-0.751822
EmuJ_000156900	Mitochondrial inner membrane translocase complex Tim8 9:10:13 zinc finger [Source:UniProtKB/TrEMBL;Acc:A0A087VZX4]		147.647	111.141	0.238947	0.115819	0.103361	0.230596	18.5971	20.8178	-0.216367	0.366466	0.652419	-0.207763
EmuJ_000157000	Expressed protein [Source:UniProtKB/TrEMBL;Acc:A0A087VZK0]		1.02746	1.01361	-0.159696	0.999342	NA	-0.0432619	0.0999165	1.08764	2.84706	2.17967	0.273873	1.14169
EmuJ_000157100			3.77677	3.21038	0.0654887	0.266313	0.886412	0.0549628	2.9708	7.04848	0.867342	0.316487	0.0133707	0.841207
EmuJ_000157200			0	0	NA	NA	NA	NA	0	0	NA	NA	NA	NA
EmuJ_000157300			0	0	NA	NA	NA	NA	0	0	NA	NA	NA	NA
EmuJ_000157400			0	0.164402	-2.82953	3.07977	NA	-0.108806	0	0.101721	1.68382	4.04723	NA	0.307813
EmuJ_000157500	Expressed conserved protein [Source:UniProtKB/TrEMBL;Acc:A0A087VZT8]		64.9204	57.8381	-0.00305588	0.161143	0.991088	-0.00285566	23.9398	67.8363	1.12687	0.358097	0.00405837	1.08388
EmuJ_000157600			0	0	NA	NA	NA	NA	0	0.0736519	0.935546	4.08047	NA	0.151778
EmuJ_000157700			0	0	NA	NA	NA	NA	0	0	NA	NA	NA	NA
EmuJ_000157800			0	0	NA	NA	NA	NA	0	0	NA	NA	NA	NA
EmuJ_000157900			1.44639	2.11127	-0.717842	0.437199	0.214159	-0.473971	0.779267	3.71605	1.89768	0.569665	0.00224308	1.72372
EmuJ_000157950	Leucine rich repeat serine:threonine protein [Source:UniProtKB/TrEMBL;Acc:A0A087VZG0]		24.3235	23.8972	-0.145415	0.135936	0.458417	-0.138507	26.104	25.9577	-0.391483	0.21132	0.107216	-0.386135
EmuJ_000158100	Bromodomain containing protein [Source:UniProtKB/TrEMBL;Acc:A0A087W029]		24.1437	17.1991	0.317179	0.121281	0.0314465	0.305069	27.3617	42.0413	0.244679	0.148443	0.156605	0.243019
EmuJ_000158200			81.9248	124.842	-0.774332	0.291215	0.0281092	-0.63	254.075	69.7928	-2.23023	0.230012	4.63989e-21	-2.19422
EmuJ_000158250	Transcription factor rfx3 [Source:UniProtKB/TrEMBL;Acc:A0A087VZU1]		37.9678	35.3599	-0.0682576	0.136498	0.755224	-0.0649895	65.5408	78.3336	-0.110538	0.250815	0.741642	-0.108423
EmuJ_000158300	Tektin 2 [Source:UniProtKB/TrEMBL;Acc:A0A087VZK6]		3.76459	4.81866	-0.532556	0.342814	0.24349	-0.404371	0.966978	16.3396	3.70446	0.485765	2.12062e-13	3.4516
EmuJ_000158500	cGMP dependent protein kinase [Source:UniProtKB/TrEMBL;Acc:A0A087VZG3]		48.5724	68.9006	-0.675892	0.193427	0.00259514	-0.613892	136.056	158.418	-0.154441	0.240152	0.620401	-0.151728
EmuJ_000158600			40.1484	43.3001	-0.283863	0.202963	0.304639	-0.255474	26.0028	29.9189	-0.170711	0.20819	0.515698	-0.168445
EmuJ_000158700			10.9479	6.09911	0.672524	0.2496	0.0257174	0.575727	1.19364	6.51053	2.08443	0.416332	2.35847e-06	1.97811
EmuJ_000158800	Aconitate hydratase, mitochondrial [Source:UniProtKB/TrEMBL;Acc:A0A087VZY6]		183.028	115.973	0.487667	0.148957	0.00517886	0.460109	258.481	161.771	-1.04005	0.25577	0.000153903	-1.01937
EmuJ_000158900	Expressed conserved protein [Source:UniProtKB/TrEMBL;Acc:A0A087VZL0]		0.161718	0	1.84981	3.7922	NA	0.0467011	0	0.172072	1.69485	4.04659	NA	0.307813
EmuJ_000159000	Expressed protein [Source:UniProtKB/TrEMBL;Acc:A0A087VZG7]		0.305053	0.774922	-1.51492	1.01119	NA	-0.409856	1.2324	0.455157	-1.86408	1.06015	0.128415	-1.3817
EmuJ_000159050	Expressed protein [Source:UniProtKB/TrEMBL;Acc:A0A087W036]		126.429	89.2909	0.327096	0.253539	0.352427	0.278725	72.7975	293.788	1.64938	0.259189	1.23193e-09	1.6157
EmuJ_000159200	Cystatin B Stefin B [Source:UniProtKB/TrEMBL;Acc:A0A087VZV0]		826.411	804.563	-0.132927	0.0758966	0.180736	-0.130892	634.652	656.056	-0.32899	0.145503	0.0449299	-0.326844
EmuJ_000159400	Expressed protein [Source:UniProtKB/TrEMBL;Acc:A0A087VZZ1]		113.098	118.056	-0.233691	0.126364	0.151802	-0.224036	89.7481	134.023	0.201003	0.213088	0.44743	0.198209
EmuJ_000159500	Tesmin TSO1 CXC [Source:UniProtKB/TrEMBL;Acc:A0A087VZL4]		19.0625	16.3902	0.0460352	0.141579	0.844934	0.0436729	33.0924	56.3762	0.39932	0.275447	0.219151	0.390145
EmuJ_000159600	Ring finger protein 11 [Source:UniProtKB/TrEMBL;Acc:A0A087VZH2]		25.1946	28.0013	-0.322739	0.147419	0.080957	-0.304852	19.0057	18.7588	-0.39302	0.248101	0.175235	-0.385677
EmuJ_000159700	Forkhead box protein K1 [Source:UniProtKB/TrEMBL;Acc:A0A087W041]		16.9055	30.4387	-1.02185	0.133539	5.74084e-13	-0.974935	50.6811	104.928	0.665885	0.258161	0.0205475	0.652394
EmuJ_000159800	Retinoblastoma protein 1 [Source:UniProtKB/TrEMBL;Acc:A0A087VZV5]		43.3847	31.5836	0.285202	0.121788	0.0593301	0.274225	31.5995	49.6419	0.276264	0.121485	0.0435771	0.275005
EmuJ_000159900	Multidrug resistance protein 1 [Source:UniProtKB/TrEMBL;Acc:A0A087VZZ6]		3.4918	2.88531	0.100444	0.482131	0.904458	0.061732	10.2436	10.7543	-0.304178	0.386355	0.534501	-0.290725
EmuJ_000160000	Palmitoyltransferase ZDHHC14 [Source:UniProtKB/TrEMBL;Acc:A0A087VZL6]		0.191044	0.166674	0.0178625	2.0148	NA	0.0014952	0.39469	0.203142	-1.29575	1.79422	0.573427	-0.656581
EmuJ_000160100	ATP binding cassette subfamily B MDR:TAP [Source:UniProtKB/TrEMBL;Acc:A0A087VZH4]		0.391669	0.140998	1.31089	0.742611	0.176432	0.528084	0.0969927	0.18617	0.539752	1.13124	0.71845	0.388201
EmuJ_000160200	Retinoblastoma protein [Source:UniProtKB/TrEMBL;Acc:A0A087W045]		118.85	104.882	0.00926985	0.123905	0.966061	0.00890102	90.1396	119.731	0.0349885	0.187515	0.896715	0.0346113
EmuJ_000160300	ATP binding cassette subfamily B MDR:TAP [Source:UniProtKB/TrEMBL;Acc:A0A087VZV8]		18.3321	8.15597	0.995877	0.119535	3.25797e-15	0.958905	10.3531	19.162	0.518181	0.3249	0.172109	0.501774
EmuJ_000160400	Palmitoyltransferase [Source:UniProtKB/TrEMBL;Acc:A0A087W000]		42.6945	59.9247	-0.660577	0.0854373	3.20264e-13	-0.647813	77.1132	68.1005	-0.55061	0.175854	0.00426511	-0.545379
EmuJ_000160500			0.0577265	0	0.942429	4.08047	NA	0.0205134	0.176699	0.0894868	-1.60224	3.83467	0.755613	-0.232662
EmuJ_000160600			0	0	NA	NA	NA	NA	0.0574631	0	-0.988007	4.08047	NA	-0.160289
EmuJ_000160800			0	0	NA	NA	NA	NA	0	0	NA	NA	NA	NA
EmuJ_000160900	CCR4 NOT transcription complex subunit 2 [Source:UniProtKB/TrEMBL;Acc:A0A087VZH8]		0	0	NA	NA	NA	NA	0	0.0135628	0.935546	4.08047	NA	0.151778
EmuJ_000161000	Palmitoyltransferase ZDHHC14 [Source:UniProtKB/TrEMBL;Acc:A0A087W049]		2.44888	1.89339	0.19845	0.513836	0.812106	0.115858	5.3177	4.97453	-0.479773	0.438882	0.369713	-0.452821
EmuJ_000161100	ATP binding cassette sub family B [Source:UniProtKB/TrEMBL;Acc:A0A087VZW2]		0	0.0603778	-0.981124	4.08047	NA	-0.0213556	0	0.0709639	0.935546	4.08047	NA	0.151778
EmuJ_000161200			0	0	NA	NA	NA	NA	0	0	NA	NA	NA	NA
EmuJ_000161300	CCR4 NOT transcription complex subunit 2 [Source:UniProtKB/TrEMBL;Acc:A0A087VZM2]		0.0700329	0	3.1706	2.34265	NA	0.192248	0.0229943	0.0743459	1.23546	2.35766	0.690559	0.467736
EmuJ_000161400			0.0836844	0	0.942429	4.08047	NA	0.0205134	0	0	NA	NA	NA	NA
EmuJ_000161500			0	0	NA	NA	NA	NA	0	0	NA	NA	NA	NA
EmuJ_000161600			0	0	NA	NA	NA	NA	0.383642	5.20075	3.49636	1.11959	0.00437235	2.5288
EmuJ_000161700			0	0.177458	-1.96859	4.02999	NA	-0.0422901	0.187194	3.7628	4.07049	1.39173	0.00791611	2.62481
EmuJ_000161800	Expressed protein [Source:UniProtKB/TrEMBL;Acc:A0A087W054]		79.1373	61.9966	0.178809	0.15202	0.405052	0.168313	56.671	103.198	0.48883	0.199045	0.0281179	0.482905
EmuJ_000161900	NOT transcription regulatory protein [Source:UniProtKB/TrEMBL;Acc:A0A087VZW7]		51.9916	43.6691	0.0786362	0.101451	0.608937	0.0765111	44.9599	81.7635	0.48473	0.185777	0.019016	0.4796
EmuJ_000162000	Deoxyribose phosphate aldolase [Source:UniProtKB/TrEMBL;Acc:A0A087W010]		124.363	115.189	-0.0630502	0.193133	0.844674	-0.0572831	61.0226	77.2157	-0.0380228	0.156899	0.863869	-0.0377346
EmuJ_000162100	Expressed protein [Source:UniProtKB/TrEMBL;Acc:A0A087VZM5]		55.2451	29.6994	0.721723	0.264985	0.0239525	0.606777	14.162	118.575	2.69983	0.25452	4.99021e-25	2.64646
EmuJ_000162200	Phosphodiesterase [Source:UniProtKB/TrEMBL;Acc:A0A087VZI5]		34.0598	18.6065	0.700417	0.242164	0.0153519	0.604702	13.974	110.191	2.60277	0.181662	5.77201e-45	2.57638
EmuJ_000162300	cAMP specific 3'5' cyclic phosphodiesterase [Source:UniProtKB/TrEMBL;Acc:A0A087W059]		39.5461	22.4797	0.641239	0.20412	0.00768182	0.576448	12.6242	106.933	2.70259	0.208247	4.86629e-37	2.66675
EmuJ_000162400			3.47516	2.84624	0.121572	0.557928	0.899239	0.0660209	2.29508	23.8402	2.98262	0.432656	3.90528e-11	2.82081
EmuJ_000162500	WD repeat containing protein 36 [Source:UniProtKB/TrEMBL;Acc:A0A087W015]		51.6464	37.7525	0.281279	0.126115	0.0745024	0.2697	49.9875	42.0657	-0.621596	0.209559	0.00701524	-0.613247
EmuJ_000162700	Carbonic anhydrase [Source:UniProtKB/TrEMBL;Acc:A0A087VZM8]		68.5001	3.06946	4.30063	0.631697	2.03331e-10	1.87794	4.72718	37.7772	2.62513	0.314512	7.47134e-16	2.54687
EmuJ_000162800	Outer dense fiber protein 3 [Source:UniProtKB/TrEMBL;Acc:A0A087VZI7]		144.292	120.266	0.0919961	0.110831	0.579583	0.0890436	81.5783	280.758	1.41241	0.245195	4.40224e-08	1.38655
EmuJ_000162900	Expressed conserved protein [Source:UniProtKB/TrEMBL;Acc:A0A087W064]		139.818	118.704	0.0643	0.100692	0.681152	0.0625872	62.3885	195.842	1.27584	0.186111	5.05311e-11	1.26228
EmuJ_000163000	Immunoglobulin binding protein 1 [Source:UniProtKB/TrEMBL;Acc:A0A087VZX7]		51.7797	48.7192	-0.0835348	0.0963837	0.560715	-0.0814914	27.7226	39.5275	0.137996	0.180496	0.548176	0.136617
EmuJ_000163100	Signal recognition particle 54 kDa protein [Source:UniProtKB/TrEMBL;Acc:A0A087W017]		160.697	165.137	-0.211034	0.101228	0.099174	-0.205355	224.427	158.017	-0.883819	0.179668	3.61785e-06	-0.875057
EmuJ_000163200	E3 ubiquitin-protein ligase [Source:UniProtKB/TrEMBL;Acc:A0A087VZN3]		97.8916	90.3226	-0.0570074	0.155711	0.823301	-0.0535061	124.016	121.842	-0.403122	0.151354	0.0164586	-0.400278
EmuJ_000163300	Expressed protein [Source:UniProtKB/TrEMBL;Acc:A0A087VZJ1]		35.9437	27.1434	0.230006	0.215213	0.459014	0.204465	14.7827	30.3922	0.670722	0.29492	0.0435634	0.653093
EmuJ_000163400	Hypothetical transcript [Source:UniProtKB/TrEMBL;Acc:A0A087VZY1]		80.1006	113.773	-0.675753	0.235754	0.0164949	-0.58758	108.481	57.6488	-1.28409	0.220421	3.04526e-08	-1.26503
EmuJ_000163600	DNA topoisomerase [Source:UniProtKB/TrEMBL;Acc:A0A087W023]		52.4846	48.4191	-0.0555125	0.0758194	0.630475	-0.0546644	43.3679	48.2483	-0.223313	0.143449	0.184037	-0.221897
EmuJ_000163700	Rossmann alpha beta alpha sandwich fold [Source:UniProtKB/TrEMBL;Acc:A0A087VZN5]		202.472	195.234	-0.118292	0.0890304	0.334515	-0.115814	131.792	114.132	-0.582208	0.133009	4.2503e-05	-0.57903
EmuJ_000163800	Mitochondrial import receptor subunit tom22 [Source:UniProtKB/TrEMBL;Acc:A0A087VZJ3]		171.353	136.92	0.152391	0.0935586	0.217576	0.148874	141.475	85.3964	-1.10048	0.230318	7.08148e-06	-1.08264
EmuJ_000163900	HORMA domain containing protein 2 [Source:UniProtKB/TrEMBL;Acc:A0A087W072]		4.12992	2.47947	0.5555	0.335198	0.2092	0.42643	2.03788	8.14897	1.62106	0.405462	0.000200957	1.54231
EmuJ_000164000	Centrosomal protein of 164 kDa [Source:UniProtKB/TrEMBL;Acc:A0A087VZY7]		29.2405	14.1955	0.873176	0.175497	6.71262e-06	0.806138	13.4751	16.2499	-0.099011	0.329523	0.828418	-0.0957901
EmuJ_000164100	Coiled coil domain containing protein 37 [Source:UniProtKB/TrEMBL;Acc:A0A087W030]		9.86196	5.92342	0.563236	0.145483	0.000709021	0.532808	4.10223	8.00378	0.594777	0.293509	0.0752082	0.579271
EmuJ_000164200			9.43427	4.37181	0.951221	0.412013	0.0636033	0.652173	3.17384	5.77644	0.483018	0.608868	0.531207	0.433177
EmuJ_000164300	Solute symporter family transporter [Source:UniProtKB/TrEMBL;Acc:A0A087VZJ7]		0.351775	0.266697	0.223753	0.662277	0.83805	0.102488	0.202739	5.77309	4.47156	0.717165	2.72469e-09	3.85466
EmuJ_000164400			0.259469	0.108058	0.865311	2.82367	NA	0.0402485	0	0.409083	2.22512	4.00876	0.671799	0.307813
EmuJ_000164500	Immunoglobulin [Source:UniProtKB/TrEMBL;Acc:A0A087VZZ3]		0.461284	0.37768	0.126479	0.716028	0.920264	0.0530122	0.374798	12.4007	4.63368	0.542813	1.54393e-16	4.25314
EmuJ_000164600	Cystinosin [Source:UniProtKB/TrEMBL;Acc:A0A087W035]		44.5863	47.313	-0.25912	0.174521	0.269556	-0.239442	35.1032	53.5146	0.231329	0.265817	0.487289	0.226357
EmuJ_000164700	Cystinosin [Source:UniProtKB/TrEMBL;Acc:A0A087VZP3]		33.1385	33.4984	-0.18724	0.110725	0.199245	-0.181242	31.5659	50.804	0.311693	0.174534	0.121808	0.308778
EmuJ_000164800	Centrosomal protein of 97 kDa [Source:UniProtKB/TrEMBL;Acc:A0A087VZJ9]		10.7683	12.1014	-0.342585	0.167724	0.10765	-0.31842	7.12636	35.3725	1.9415	0.223902	4.9108e-17	1.9117
EmuJ_000164900	Expressed conserved protein [Source:UniProtKB/TrEMBL;Acc:A0A087W078]		17.2463	206.908	-3.76061	0.757845	7.15337e-06	-1.29324	165.144	229.688	0.0954165	0.201869	0.721164	0.0942258
EmuJ_000165000	Zinc finger C2H2 [Source:UniProtKB/TrEMBL;Acc:A0A087VZZ8]		41.113	28.2593	0.368005	0.109768	0.00405022	0.356416	50.8947	64.4097	-0.0358376	0.134893	0.849623	-0.0356366
EmuJ_000165050	Serine:threonine protein phosphatase 6 [Source:UniProtKB/TrEMBL;Acc:A0A087W039]		52.1367	43.8505	0.0787317	0.0830259	0.519947	0.0772935	46.2772	54.0065	-0.15414	0.16267	0.445145	-0.152886
EmuJ_000165100	Glutamate receptor ionotrophic AMPA 3 [Source:UniProtKB/TrEMBL;Acc:A0A087VZP6]		1.65277	1.09568	0.42143	0.294738	0.291808	0.341393	1.04878	11.4245	3.05901	0.27946	1.34105e-26	2.98694
EmuJ_000165300			0.117994	0.100862	0.0137596	2.38053	NA	0.000849278	0	0.10362	1.95898	4.029	0.714041	0.307813
EmuJ_000165400			1.31117	4.33925	-1.90342	0.555239	0.00319545	-1.03835	0.30962	12.5226	5.04745	0.658631	1.60195e-13	4.47578
EmuJ_000165500	USP6 N terminal protein [Source:UniProtKB/TrEMBL;Acc:A0A087W003]		40.6704	43.9538	-0.282855	0.155541	0.160451	-0.265516	97.0901	86.3048	-0.535064	0.297157	0.11838	-0.520805
EmuJ_000165600	Enteropeptidase [Source:UniProtKB/TrEMBL;Acc:A0A087W043]		11.9377	11.2189	-0.0791439	0.196945	0.803849	-0.0716388	12.3167	17.8641	0.160687	0.210436	0.548602	0.158514
EmuJ_000165700	AP2 associated protein kinase 1 [Source:UniProtKB/TrEMBL;Acc:A0A087VZP9]		53.9484	46.9477	0.0288621	0.0914838	0.84823	0.0282246	46.2497	97.8046	0.704067	0.146158	5.88347e-06	0.699432
EmuJ_000165800	SH2 domain containing protein 7 [Source:UniProtKB/TrEMBL;Acc:A0A087VZK7]		23.2221	15.3201	0.431508	0.150408	0.0163764	0.406667	20.8509	30.0646	0.154377	0.159419	0.434035	0.153169
EmuJ_000166000			0	0	NA	NA	NA	NA	0	0.122065	0.935546	4.08047	NA	0.151778
EmuJ_000166100			0	0	NA	NA	NA	NA	0	4.56964	5.6332	1.69357	0.00228177	2.94099
EmuJ_000166300	Forkhead box Q:D protein transcription [Source:UniProtKB/TrEMBL;Acc:A0A087W048]		0.606787	0.102129	2.37794	1.08674	NA	0.602194	0.0700293	46.3679	8.80179	0.866554	5.06237e-23	7.58339
EmuJ_000166400	Pumilio domain containing protein [Source:UniProtKB/TrEMBL;Acc:A0A087VZQ4]		242.763	214.012	0.0110872	0.0969312	0.948329	0.010813	205.555	251.021	-0.0881072	0.17301	0.700303	-0.0872969
EmuJ_000166500	Ring finger protein unkempt [Source:UniProtKB/TrEMBL;Acc:A0A087VZL1]		42.3663	39.803	-0.081364	0.176752	0.775334	-0.0750372	80.8025	120.404	0.1983	0.186204	0.383456	0.196191
EmuJ_000166600	Bifunctional polynucleotide [Source:UniProtKB/TrEMBL;Acc:A0A087W090]		98.1087	86.8376	0.00470498	0.0824655	0.974124	0.00462017	87.5994	141.176	0.316417	0.138317	0.0422607	0.314551
EmuJ_000166800	Peptidase s8 s53 subtilisin kexin sedolisin [Source:UniProtKB/TrEMBL;Acc:A0A087W013]		37.5277	39.4385	-0.243375	0.0973537	0.0417381	-0.237305	27.1238	41.0379	0.215049	0.192432	0.35805	0.212607
EmuJ_000166900	Expressed conserved protein [Source:UniProtKB/TrEMBL;Acc:A0A087W053]		265.069	292.881	-0.315866	0.133432	0.0560264	-0.301384	241.667	121.597	-1.36689	0.439778	0.0045702	-1.28943
EmuJ_000167000	Locus tagral transcription factor iih subunit 5 [Source:UniProtKB/TrEMBL;Acc:A0A087VZQ9]		65.8727	71.2477	-0.286204	0.152841	0.145878	-0.269234	67.0841	41.6104	-1.06534	0.213853	2.66856e-06	-1.05041
EmuJ_000167100	Uracil phosphoribosyltransferase [Source:UniProtKB/TrEMBL;Acc:A0A087VZL5]		114.91	102.473	-0.00603491	0.0811387	0.966061	-0.00592954	67.9536	71.9536	-0.293129	0.137453	0.0600538	-0.291422
EmuJ_000167200	Activating transcription factor 7 interacting [Source:UniProtKB/TrEMBL;Acc:A0A087W095]		129.544	124.263	-0.112644	0.115954	0.507175	-0.1087	125.42	137.335	-0.242954	0.129277	0.101584	-0.241701
EmuJ_000167400	Glycosylphosphatidylinositol anchor attachment 1 [Source:UniProtKB/TrEMBL;Acc:A0A087W019]		92.0819	85.3478	-0.0624345	0.0943096	0.669525	-0.0609707	81.8154	100.641	-0.0785998	0.149435	0.689392	-0.078059
EmuJ_000167500			0.750993	0.343323	0.97803	1.33726	NA	0.167121	0.45037	0.0980678	-2.85624	2.16187	0.268048	-1.06917
EmuJ_000167600	Vesicle transport protein [Source:UniProtKB/TrEMBL;Acc:A0A087VZR3]		161.603	134.664	0.0925026	0.113941	0.588922	0.0893703	130.052	140.829	-0.259981	0.237489	0.368902	-0.255509
EmuJ_000167900	Ubiquitin carboxyl terminal hydrolase 36 [Source:UniProtKB/TrEMBL;Acc:A0A087VZL8]		116.043	89.0642	0.209597	0.0909365	0.0640572	0.205021	55.2602	141.383	0.978264	0.151039	6.01143e-10	0.971394
EmuJ_000168000			34.5967	23.1831	0.408844	0.18132	0.0709426	0.375505	32.3118	37.741	-0.149585	0.328258	0.732121	-0.144733
EmuJ_000168100	Kelch protein 12 [Source:UniProtKB/TrEMBL;Acc:A0A077RFC4]		0.0647303	0.16659	-1.55013	1.52613	NA	-0.215416	0.350613	5.65549	3.58164	0.670313	4.27178e-07	3.15135
EmuJ_000168200	Kelch protein 12 [Source:UniProtKB/TrEMBL;Acc:A0A077RFC4]		0	0.019463	-0.981124	4.08047	NA	-0.0213556	0.0606762	0.203383	1.3992	2.09802	0.607151	0.58554
EmuJ_000168300	Expressed conserved protein [Source:UniProtKB/TrEMBL;Acc:A0A087W022]		35.3944	17.5744	0.84006	0.128279	1.08742e-09	0.804336	19.8326	40.1446	0.637301	0.237631	0.015671	0.626335
EmuJ_000168400	Polycystin 1 [Source:UniProtKB/TrEMBL;Acc:A0A087W061]		0.195111	0.106172	0.709155	0.687047	0.474994	0.312349	0.181111	1.94194	3.08875	0.482561	9.73973e-10	2.87975
EmuJ_000168600	Expressed protein [Source:UniProtKB/TrEMBL;Acc:A0A087VZR7]		6.78138	6.75145	-0.172084	0.537878	0.846001	-0.0967023	1.55288	10.336	2.39364	0.810774	0.00730688	1.98552
EmuJ_000168700	Synaptogyrin 2 [Source:UniProtKB/TrEMBL;Acc:A0A087VZM1]		9.13007	8.67305	-0.105217	0.296453	0.829033	-0.0850651	15.031	105.968	2.44632	0.300334	3.79532e-15	2.37947
EmuJ_000168800	Zinc finger protein [Source:UniProtKB/TrEMBL;Acc:A0A087W0A3]		40.3894	47.4455	-0.402958	0.129113	0.00812332	-0.385603	41.8959	26.5602	-1.03644	0.180785	5.12477e-08	-1.02604
EmuJ_000168900	WD40 repeat domain containing protein [Source:UniProtKB/TrEMBL;Acc:A0A087W027]		22.8871	24.8038	-0.287824	0.11867	0.0492881	-0.277285	33.3651	37.0001	-0.226628	0.170583	0.265052	-0.224599
EmuJ_000169000	Expressed protein [Source:UniProtKB/TrEMBL;Acc:A0A087W065]		83.7038	76.2825	-0.0358389	0.166373	0.90073	-0.0333472	67.4608	90.0225	0.0422093	0.194683	0.878597	0.0417181
EmuJ_000169100	Pre mRNA splicing regulator female lethal2D [Source:UniProtKB/TrEMBL;Acc:A0A087VZS4]		144.855	132.07	-0.0384022	0.0891325	0.7909	-0.037596	132.007	198.959	0.216805	0.123645	0.129621	0.215782
EmuJ_000169200	Ubiquitin conjugating enzyme E2 C [Source:UniProtKB/TrEMBL;Acc:A0A087VZM4]		230.666	137.466	0.574337	0.108153	1.27716e-06	0.55676	131.345	141.947	-0.265698	0.161449	0.15735	-0.26357
EmuJ_000169300	Phosphatidylinositol binding clathrin assembly [Source:UniProtKB/TrEMBL;Acc:A0A087W0A8]		54.6006	57.4698	-0.245396	0.130275	0.143115	-0.234648	63.091	160.099	0.975837	0.227256	6.05077e-05	0.960459
EmuJ_000169400	Eukaryotic translation elongation factor 1 [Source:UniProtKB/TrEMBL;Acc:A0A087W032]		182.309	128.63	0.330525	0.153258	0.0863243	0.310818	129.316	90.163	-0.896312	0.24843	0.000871237	-0.879457
EmuJ_000169500	tRNA dihydrouridine synthase 2 [Source:UniProtKB/TrEMBL;Acc:A0A087W070]		93.2125	73.2357	0.176355	0.09087	0.129654	0.17251	68.0319	107.907	0.289439	0.152249	0.0974285	0.287374
EmuJ_000169600	Glycoprotein 3 alpha L fucosyltransferase [Source:UniProtKB/TrEMBL;Acc:A0A087VZS8]		5.14911	5.17806	-0.180478	0.346869	0.744954	-0.136247	8.68589	89.3947	2.97863	0.508151	2.47997e-08	2.75663
EmuJ_000169700			0.920528	0.863606	-0.0889068	0.556204	0.929208	-0.0484867	1.73212	5.61257	1.3421	0.598403	0.0469788	1.20662
EmuJ_000169800	Potassium:sodium hyperpolarization activated [Source:UniProtKB/TrEMBL;Acc:A0A087W0B1]		26.9961	20.3024	0.241086	0.112687	0.0889296	0.233095	6.15189	68.9414	3.11444	0.23465	1.06562e-38	3.06195
EmuJ_000169900	Expressed protein [Source:UniProtKB/TrEMBL;Acc:A0A087W038]		32.6176	26.4583	0.125917	0.252311	0.75547	0.107466	1.34533	5.86459	1.71284	0.740179	0.0397478	1.46706
EmuJ_000170000	Ras GTPase activating protein binding protein 1 [Source:UniProtKB/TrEMBL;Acc:A0A087W075]		465.49	409.942	0.0123152	0.0947951	0.942545	0.0120236	367.727	298.11	-0.675127	0.125085	3.20158e-07	-0.671867
EmuJ_000170100	Expressed conserved protein [Source:UniProtKB/TrEMBL;Acc:A0A087VZT3]		147.079	217.387	-0.735391	0.115948	3.80512e-09	-0.709642	271.976	147.478	-1.26546	0.249986	1.79137e-06	-1.2414
EmuJ_000170200	Carboxypeptidase [Source:UniProtKB/TrEMBL;Acc:A0A087VZN2]		147.176	250.997	-0.942753	0.122354	3.90614e-13	-0.906139	517.762	234.665	-1.52462	0.211225	4.18552e-12	-1.50381
EmuJ_000170300	Guanylate kinase [Source:UniProtKB/TrEMBL;Acc:A0A087W0B4]		131.39	146.469	-0.32601	0.176997	0.1539	-0.30059	117.753	228.429	0.593835	0.271004	0.0526819	0.580616
EmuJ_000170400	Expressed protein [Source:UniProtKB/TrEMBL;Acc:A0A087W042]		0.316571	0	2.84053	3.00846	NA	0.11371	0.344167	0.0841827	-2.1054	2.93593	0.576738	-0.591187
EmuJ_000170500	Translation machinery associated TMA7 [Source:UniProtKB/TrEMBL;Acc:A0A087W079]		206.739	178.006	0.0448286	0.131964	0.837198	0.042816	78.1182	51.9591	-0.965651	0.357745	0.0149553	-0.928688
EmuJ_000170600	Nucleolar GTP-binding protein 2 [Source:UniProtKB/TrEMBL;Acc:A0A087VZT7]		153.929	140.818	-0.0424128	0.0903114	0.771707	-0.0414992	102.319	131.25	-0.0120052	0.148834	0.955874	-0.0119233
EmuJ_000170700	LIN 24 Twenty four Like family member [Source:UniProtKB/TrEMBL;Acc:A0A087VZN7]		16.5154	11.2645	0.376946	0.188111	0.115447	0.344109	9.59953	51.3481	2.04874	0.203063	1.0013e-22	2.02282
EmuJ_000170800	Glycoprotein 3 alpha L fucosyltransferase [Source:UniProtKB/TrEMBL;Acc:A0A087W0B9]		2.76139	2.08269	0.238154	0.322931	0.627858	0.185818	1.99961	60.7478	4.53509	0.230977	1.35671e-83	4.46176
EmuJ_000170900	Expressed protein [Source:UniProtKB/TrEMBL;Acc:A0A087W047]		383.803	308.651	0.141928	0.165074	0.564243	0.132204	93.2516	69.6029	-0.798203	0.322508	0.0268282	-0.773209
EmuJ_000171000	DNA helicase [Source:UniProtKB/TrEMBL;Acc:A0A087W084]		131.18	59.3943	0.970859	0.0830509	1.91746e-29	0.953115	51.6824	48.3153	-0.476826	0.289605	0.157152	-0.464742
EmuJ_000171100			34.2937	24.922	0.286461	0.24122	0.4002	0.247595	14.0078	23.3078	0.36234	0.249051	0.217334	0.3555
EmuJ_000171200	RNA binding motif single stranded interacting [Source:UniProtKB/TrEMBL;Acc:A0A087VZN9]		80.9515	63.2225	0.185502	0.13904	0.332166	0.176303	98.4066	169.207	0.405307	0.271756	0.204989	0.396234
EmuJ_000171400	Tyrosine-protein kinase [Source:UniProtKB/TrEMBL;Acc:A0A087W0C2]		13.068	13.1477	-0.180858	0.128785	0.301923	-0.17311	19.8172	27.2312	0.0836539	0.216102	0.775509	0.0824602
EmuJ_000171500	Galactosylgalactosylxylosylprotein 3-beta-glucuronosyltransferase [Source:UniProtKB/TrEMBL;Acc:A0A087W052]		1.05827	0.371067	1.35351	0.92889	0.280558	0.409966	1.23256	13.4242	3.04876	0.677047	2.46736e-05	2.67027
EmuJ_000171600	Expressed conserved protein [Source:UniProtKB/TrEMBL;Acc:A0A087W089]		247.559	194.879	0.176047	0.16081	0.445577	0.164561	580.558	292.466	-1.35285	0.26714	1.77529e-06	-1.32356
EmuJ_000171700	Expressed protein [Source:UniProtKB/TrEMBL;Acc:A0A087VZU8]		84.8369	65.0819	0.215762	0.227705	0.520087	0.189257	21.1106	11.2079	-1.28129	0.451428	0.010147	-1.20561
EmuJ_000171800	Sorting nexin 14 [Source:UniProtKB/TrEMBL;Acc:A0A087VZP2]		35.8275	35.4419	-0.153501	0.189849	0.590225	-0.13989	36.3966	41.86	-0.176598	0.148454	0.323369	-0.1754
EmuJ_000171900	Histone acetyltransferase [Source:UniProtKB/TrEMBL;Acc:A0A087W0C7]		23.3109	20.7736	-0.00593337	0.150376	0.98223	-0.00559211	22.1754	33.4147	0.21397	0.272177	0.534878	0.209166
EmuJ_000172000	Expressed protein [Source:UniProtKB/TrEMBL;Acc:A0A087W058]		0.202416	0.207001	-0.194218	1.061	NA	-0.0480427	0.172699	0.0809122	-1.41498	1.81799	0.539633	-0.704221
EmuJ_000172300	Hypothetical transcript [Source:UniProtKB/TrEMBL;Acc:A0A087W092]		0.0348954	0.0981328	-1.53067	2.57629	NA	-0.079028	0.0758486	2.17909	4.57997	1.46411	0.00430421	2.82058
EmuJ_000172600	Phospholipid-transporting ATPase [Source:UniProtKB/TrEMBL;Acc:A0A087VZV6]		163.813	158.667	-0.124738	0.113689	0.444559	-0.120533	285.445	149.738	-1.31296	0.229501	5.48192e-08	-1.29186
EmuJ_000172700	Expressed protein [Source:UniProtKB/TrEMBL;Acc:A0A087VZP5]		36.6961	35.4422	-0.123131	0.178958	0.655017	-0.113337	15.0179	9.77129	-0.988308	0.433076	0.0427774	-0.933813
EmuJ_000172800	Solute carrier family 35 member e1 protein [Source:UniProtKB/TrEMBL;Acc:A0A087W0D2]		4.30841	2.97027	0.366003	0.344281	0.461124	0.277316	1.83112	31.8571	3.78474	0.337625	7.44459e-28	3.65498
EmuJ_000172900	Transmembrane protein 68 [Source:UniProtKB/TrEMBL;Acc:A0A087W063]		59.926	77.9506	-0.553088	0.249353	0.0763502	-0.473598	63.5604	83.1218	0.0120438	0.118528	0.943107	0.0119916
EmuJ_000173000	Hypothetical transcript [Source:UniProtKB/TrEMBL;Acc:A0A087W097]		61.7956	53.6051	0.0334588	0.156757	0.901536	0.0313779	41.3607	35.0105	-0.609941	0.293878	0.0678565	-0.593981
EmuJ_000173100	Expressed protein [Source:UniProtKB/TrEMBL;Acc:A0A087VZW1]		29.8622	16.2497	0.700128	0.253665	0.0217871	0.59667	8.38434	23.7497	1.136	0.409065	0.0120858	1.07983
EmuJ_000173200	Zinc finger MYM type protein 3 [Source:UniProtKB/TrEMBL;Acc:A0A087VZQ0]		177.674	113.674	0.472284	0.0771071	1.40791e-08	0.464825	126.252	208.651	0.351479	0.120087	0.00786643	0.349915
EmuJ_000173300	Rabb and c [Source:UniProtKB/TrEMBL;Acc:A0A087W0D6]		43.901	82.4668	-1.08314	0.173227	6.5789e-09	-1.00199	125.349	40.5757	-1.99302	0.247586	8.13939e-15	-1.95584
EmuJ_000173400	Expressed conserved protein [Source:UniProtKB/TrEMBL;Acc:A0A087W066]		1.98778	1.44428	0.274972	0.81678	0.838661	0.0983892	4.70135	21.011	1.79073	0.507498	0.00114648	1.6577
EmuJ_000173500	Expressed conserved protein [Source:UniProtKB/TrEMBL;Acc:A0A087W0A2]		0.392832	0.587795	-0.753321	1.13311	NA	-0.169318	0.164676	25.9108	6.79884	0.942346	4.27776e-12	5.59448
EmuJ_000173600	Otopetrin [Source:UniProtKB/TrEMBL;Acc:A0A087VZW6]		1.67243	1.62572	-0.134225	0.399598	0.839046	-0.0938182	0.339941	16.8628	5.28095	0.43383	1.09242e-32	4.99858
EmuJ_000173700	Cysteine and histidine rich protein 1 [Source:UniProtKB/TrEMBL;Acc:A0A087VZQ5]		0.134943	0.105081	0.198958	1.26589	NA	0.0372897	0.0820194	0.255021	1.21256	1.63993	0.563143	0.665458
EmuJ_000173800	FAS associated factor 1 [Source:UniProtKB/TrEMBL;Acc:A0A087W0D8]		171.169	156.659	-0.0439494	0.0664543	0.669962	-0.0434317	150.192	206.101	0.0762618	0.144246	0.687541	0.0757728
EmuJ_000173900	Expressed protein [Source:UniProtKB/TrEMBL;Acc:A0A087W071]		54.2371	56.2366	-0.222953	0.12284	0.161503	-0.214226	52.3641	31.6357	-1.10018	0.227726	5.51526e-06	-1.08279
EmuJ_000174000	Mitogen-activated protein kinase [Source:UniProtKB/TrEMBL;Acc:A0A087W0A7] EmMPK3 (Stoll et al., 2021)		74.0478	74.7744	-0.184877	0.112831	0.214798	-0.178734	127.679	91.4247	-0.855098	0.15137	8.22811e-08	-0.849064
EmuJ_000174100			5.85272	7.13415	-0.461137	0.449002	0.477971	-0.298693	1.91084	17.8693	2.84512	0.473741	1.07147e-08	2.66047
EmuJ_000174200			11.6827	9.07419	0.192357	0.0984262	0.126414	0.187456	5.66458	1.96887	-1.9201	0.608377	0.00394828	-1.72235
EmuJ_000174300	Tm gpcr rhodopsin [Source:UniProtKB/TrEMBL;Acc:A0A087W0E3]		5.29904	11.1889	-1.25206	0.265326	2.19564e-05	-1.05227	4.802	44.0186	2.83776	0.289766	1.83215e-21	2.76532
EmuJ_000174500	Actin binding protein anillin [Source:UniProtKB/TrEMBL;Acc:A0A087W077]		77.9127	47.2185	0.550457	0.094508	8.08389e-08	0.537499	82.2298	52.8229	-1.01798	0.214025	7.83718e-06	-1.00372
EmuJ_000174600	Growth arrest and DNA damage inducible [Source:UniProtKB/TrEMBL;Acc:A0A087W0B0]		311.422	349.941	-0.338519	0.122302	0.0213579	-0.325382	210.687	211.434	-0.363907	0.256921	0.231325	-0.35661
EmuJ_000174700	Chromobox protein 2 [Source:UniProtKB/TrEMBL;Acc:A0A087VZX8]		20.0055	16.309	0.121921	0.124695	0.503573	0.117011	28.3403	60.8538	0.718316	0.251423	0.00962635	0.704497
EmuJ_000174800	Gpcr rhodopsin superfamily [Source:UniProtKB/TrEMBL;Acc:A0A087VZR4]		0.563935	0.455146	0.130695	0.847391	0.932112	0.0445258	0.448481	0.785896	0.435307	0.814284	0.684255	0.361231
EmuJ_000174900	Ribosomal RNA small subunit methyltransferase [Source:UniProtKB/TrEMBL;Acc:A0A087W0E7]		163.399	121.397	0.255762	0.132359	0.131665	0.244215	140.597	99.9521	-0.866261	0.242475	0.000984952	-0.850735
EmuJ_000175000	Transient receptor potential cation channel [Source:UniProtKB/TrEMBL;Acc:A0A087W081]		57.6601	72.8358	-0.506923	0.163533	0.00861076	-0.472793	96.8139	62.8501	-0.995603	0.242388	0.000130417	-0.977789
EmuJ_000175100	Expressed conserved protein [Source:UniProtKB/TrEMBL;Acc:A0A087W0B5]		0.265951	0.0751552	1.60025	1.29707	NA	0.295076	1.41518	28.6512	3.98938	1.48851	0.0157474	2.26321
EmuJ_000175200			0.93957	1.52692	-0.878961	0.839059	0.468162	-0.30452	1.2774	3.9296	1.23157	0.829246	0.207014	1.01636
EmuJ_000175300	GPI inositol deacylase [Source:UniProtKB/TrEMBL;Acc:A0A087VZR8]		29.4163	7.53223	1.78889	0.289361	1.00915e-08	1.45809	8.1749	166.461	3.97462	0.193872	5.24199e-91	3.92874
EmuJ_000175500	Ubiquitin specific peptidase c family [Source:UniProtKB/TrEMBL;Acc:A0A087W0F1]		88.3653	87.0338	-0.14849	0.0900512	0.212012	-0.14531	73.435	58.6722	-0.698934	0.124728	1.05502e-07	-0.695578
EmuJ_000175600	Anoctamin [Source:UniProtKB/TrEMBL;Acc:A0A087W085]		262.014	194.836	0.256621	0.0796291	0.00605606	0.252303	342.664	201.916	-1.1332	0.30739	0.00065682	-1.10094
EmuJ_000175750	Hypothetical transcript [Source:UniProtKB/TrEMBL;Acc:A0A087W0C0]		61.6161	45.7079	0.259325	0.123164	0.0951025	0.249124	53.1342	65.5052	-0.0719278	0.17517	0.759735	-0.0712501
EmuJ_000175800	Exportin 4 [Source:UniProtKB/TrEMBL;Acc:A0A087VZZ0]		43.2858	29.7785	0.368142	0.0981524	0.00110025	0.358812	21.4483	43.2574	0.630222	0.212511	0.00702754	0.621522
EmuJ_000176000	Dynactin subunit 4 [Source:UniProtKB/TrEMBL;Acc:A0A087VZS5]		97.1859	92.2252	-0.0959567	0.0736591	0.346689	-0.0945717	99.6555	154.806	0.257472	0.177691	0.219419	0.254975
EmuJ_000176100	Expressed protein [Source:UniProtKB/TrEMBL;Acc:A0A087W0F6]		166.915	179.473	-0.276555	0.114268	0.049864	-0.26714	136.449	104.057	-0.764968	0.189706	0.000175723	-0.756523
EmuJ_000176200	Transcription factor BTF3 [Source:UniProtKB/TrEMBL;Acc:A0A087W091]		1126.79	973.408	0.0395962	0.0952608	0.797586	0.0386495	637.1	594.508	-0.475276	0.287294	0.154989	-0.463412
EmuJ_000176400	Fras1 related extracellular matrix protein [Source:UniProtKB/TrEMBL;Acc:A0A087W0C5]		9.44765	5.63945	0.573112	0.166168	0.00299643	0.533369	1.30822	27.6976	4.02811	0.274779	5.09708e-47	3.93558
EmuJ_000176500	Hypothetical transcript [Source:UniProtKB/TrEMBL;Acc:A0A077RDD4]		0.075513	0	1.84981	3.7922	NA	0.0467011	0.679396	0	-5.09197	2.60342	0.0870454	-1.44838
EmuJ_000176600	OTXa paired class homeobox protein [Source:UniProtKB/TrEMBL;Acc:A0A087VZZ5]		0	0	NA	NA	NA	NA	0	0	NA	NA	NA	NA
EmuJ_000176700	OTXa paired class homeobox protein [Source:UniProtKB/TrEMBL;Acc:A0A087VZT0]		0	0	NA	NA	NA	NA	0	0	NA	NA	NA	NA
EmuJ_000176800	Hypothetical transcript [Source:UniProtKB/TrEMBL;Acc:A0A077RDD4]		0.265065	0.0366648	2.69374	1.89417	NA	0.244198	0.0292065	0.0401738	-0.0262262	4.08047	NA	-0.00425482
EmuJ_000176900	MORN and ankyrin domain repeat containing protein [Source:UniProtKB/TrEMBL;Acc:A0A087W0G0]		7.65843	10.278	-0.595671	0.228747	0.0322407	-0.521982	4.59578	13.9894	1.24002	0.340977	0.000787067	1.19673
EmuJ_000177000	Ankyrin repeat and MYND domain containing protein [Source:UniProtKB/TrEMBL;Acc:A0A087W096]		19.5129	21.7718	-0.326835	0.207686	0.236341	-0.292749	12.7891	23.338	0.500192	0.283333	0.126651	0.488052
EmuJ_000177200	Dynein assembly factor 1, axonemal homolog [Source:UniProtKB/TrEMBL;Acc:A0A087W0C9]		10.8875	8.89306	0.121484	0.132115	0.534475	0.116018	7.77454	11.6825	0.213176	0.236256	0.469073	0.209541
EmuJ_000177300	2-(3-amino-3-carboxypropyl)histidine synthase subunit 2 [Source:UniProtKB/TrEMBL;Acc:A0A087W001]		78.5378	80.9204	-0.213935	0.142829	0.264819	-0.20277	76.1806	73.4901	-0.421436	0.193356	0.0541132	-0.416607
EmuJ_000177400	S-adenosylmethionine synthase [Source:UniProtKB/TrEMBL;Acc:A0A087VZT5]		711.364	515.866	0.291899	0.0807555	0.00174287	0.28685	394.795	525.363	0.0413951	0.212437	0.892338	0.0408236
EmuJ_000177500	Mitochondrial Rho GTPase 1 [Source:UniProtKB/TrEMBL;Acc:A0A087W0G3]		34.7316	32.9254	-0.0940655	0.110025	0.566844	-0.0910894	80.5247	53.8753	-0.952865	0.139649	6.27342e-11	-0.947137
EmuJ_000177600			16.1079	9.63879	0.566866	0.137174	0.000260863	0.539478	12.9918	12.8309	-0.393662	0.349981	0.354519	-0.379273
EmuJ_000177700	Ribosomal protein L11 [Source:UniProtKB/TrEMBL;Acc:A0A087W0D4]		630.292	537.403	0.0573454	0.140687	0.800259	0.0544371	537.635	324.248	-1.10444	0.327819	0.00198038	-1.06881
EmuJ_000177800	Regulation of nuclear pre mRNA domain containing protein [Source:UniProtKB/TrEMBL;Acc:A0A087W007]		63.6535	57.3004	-0.020257	0.0888739	0.894532	-0.0198342	60.2832	54.8498	-0.509987	0.172294	0.00714358	-0.505339
EmuJ_000177900			7.51023	5.59973	0.249055	0.201597	0.378708	0.224448	3.37725	51.3825	3.56347	0.231824	1.33946e-51	3.50495
EmuJ_000178000			0.750322	0.529882	0.333156	0.407215	0.585557	0.230115	0.12475	0.49976	1.62007	0.843201	0.0935121	1.32661
EmuJ_000178050	NF kappa B inhibitor interacting Ras [Source:UniProtKB/TrEMBL;Acc:A0A087W0A4]		98.2791	94.1704	-0.109555	0.0999775	0.445071	-0.106677	85.3124	111.314	0.00913904	0.154558	0.967649	0.00907186
EmuJ_000178060	WD40 repeat containing domain [Source:UniProtKB/TrEMBL;Acc:A0A087W0D9]		71.1117	56.5255	0.159372	0.086863	0.155727	0.156192	61.3092	93.5107	0.234701	0.138089	0.142764	0.23332
EmuJ_000178100	Activin; Tgf beta family [Source:UniProtKB/TrEMBL;Acc:S0ERX3] EmACT		77.5888	21.5367	1.67926	0.0992011	3.18449e-61	1.63581	27.2877	41.2672	0.217891	0.232519	0.450553	0.214302
EmuJ_000178200			0.0305836	0	0.942429	4.08047	NA	0.0205134	0	0	NA	NA	NA	NA
EmuJ_000178300			0	0	NA	NA	NA	NA	0	0	NA	NA	NA	NA
EmuJ_000178400	Hypothetical transcript [Source:UniProtKB/TrEMBL;Acc:A0A0S4MPW3]		25.6622	20.4196	0.154324	0.191072	0.590535	0.14049	34.3653	66.3145	0.576283	0.190243	0.00581771	0.569891
EmuJ_000178500	Transcription factor a mitochondrial [Source:UniProtKB/TrEMBL;Acc:A0A087W0H2]		100.085	76.5099	0.214731	0.111192	0.13191	0.207798	65.1989	77.0961	-0.135576	0.208213	0.615718	-0.13378
EmuJ_000178600	Trichoplein keratin filament binding protein [Source:UniProtKB/TrEMBL;Acc:A0A087W0A9]		88.2094	72.437	0.112795	0.0808726	0.3064	0.110838	62.4567	109.928	0.44167	0.147441	0.00644222	0.438712
EmuJ_000178700	Pdz domain containing protein [Source:UniProtKB/TrEMBL;Acc:A0A087W0E4]		34.2718	19.6702	0.629226	0.087517	1.54364e-11	0.616483	9.87756	59.9099	2.22031	0.173304	4.11527e-36	2.19983
EmuJ_000178800	Ccaat enhancer binding protein delta [Source:UniProtKB/TrEMBL;Acc:A0A087W018]		127.827	124.501	-0.136874	0.20772	0.671029	-0.122598	177.45	87.3104	-1.38585	0.356045	0.000304271	-1.33342
EmuJ_000178900	Hypothetical transcript [Source:UniProtKB/TrEMBL;Acc:A0A0S4MMR5]		7.03076	12.5173	-1.00519	0.429293	0.0593301	-0.671938	14.6455	14.1173	-0.415929	0.481222	0.490482	-0.388044
EmuJ_000179000	Forkhead box protein O4 [Source:UniProtKB/TrEMBL;Acc:A0A087VZV2]		56.5325	127.866	-1.34719	0.245928	5.28934e-07	-1.15791	365.924	270.5	-0.815533	0.229177	0.00103392	-0.802462
EmuJ_000179100	Expressed protein [Source:UniProtKB/TrEMBL;Acc:A0A087W0H5]		75.9982	164.993	-1.28979	0.250518	2.87784e-06	-1.10283	511.239	415.611	-0.673803	0.218212	0.0048692	-0.664
EmuJ_000179200	Protein fantom [Source:UniProtKB/TrEMBL;Acc:A0A087W0B6]		25.4143	24.0744	-0.0939212	0.153396	0.694848	-0.0883135	20.0802	57.6735	1.14706	0.145142	2.55918e-14	1.13961
EmuJ_000179400	60S ribosomal protein L17 [Source:UniProtKB/TrEMBL;Acc:A0A087W0E9]		737.678	636.282	0.0421457	0.0906904	0.77397	0.0412304	504.338	301.215	-1.1215	0.259751	5.48275e-05	-1.09851
EmuJ_000179500	PEST proteolytic signal containing nuclear [Source:UniProtKB/TrEMBL;Acc:A0A087W024]		199.902	175.127	0.0207432	0.106964	0.910903	0.0201218	110.518	175.165	0.28705	0.151093	0.0976454	0.285031
EmuJ_000179600	Rhophilin 2 [Source:UniProtKB/TrEMBL;Acc:A0A087VZV7]		34.2265	30.0993	0.0120487	0.150968	0.963593	0.0113506	60.9259	76.403	-0.0504153	0.221937	0.872456	-0.0496567
EmuJ_000179700	Enolase [Source:UniProtKB/TrEMBL;Acc:A0A087W0I0]		2.38881	2.42609	-0.202897	0.354865	0.716952	-0.151492	1.10849	4.92051	1.76066	0.473113	0.000577047	1.64709
EmuJ_000179900	Neuropeptide [Source: Koziol et. al. 2016]		3.04881	6.81568	-1.32708	0.48814	0.0242481	-0.809679	1.44305	12.0471	2.65773	0.600543	3.46535e-05	2.39425
EmuJ_000180000	Glycerol kinase [Source:UniProtKB/TrEMBL;Acc:A0A087W0F3]		15.2181	11.653	0.214019	0.18078	0.4017	0.196666	12.8837	19.6697	0.238433	0.289455	0.51354	0.232402
EmuJ_000180100	Coiled coil helix coiled coil helix [Source:UniProtKB/TrEMBL;Acc:A0A087W028]		76.2191	53.2946	0.344142	0.191017	0.165526	0.313284	52.7218	46.6137	-0.55505	0.24232	0.0419758	-0.545107
EmuJ_000180200	Expressed protein [Source:UniProtKB/TrEMBL;Acc:A0A087VZW3]		46.1683	32.7009	0.323247	0.228576	0.297802	0.283306	19.5713	22.3196	-0.18441	0.252082	0.567674	-0.180839
EmuJ_000180300	Expressed conserved protein [Source:UniProtKB/TrEMBL;Acc:A0A087W0I5]		122.101	130.747	-0.269354	0.111469	0.0502134	-0.260614	164.898	137.127	-0.640801	0.154052	0.000105374	-0.636118
EmuJ_000180400	Protein archease [Source:UniProtKB/TrEMBL;Acc:A0A087W0C6]		202.966	190.346	-0.0784747	0.0950831	0.582125	-0.0766052	135.13	132.015	-0.407288	0.168604	0.0311122	-0.403726
EmuJ_000180500	DnaJ subfamily C 1 [Source:UniProtKB/TrEMBL;Acc:A0A087W0F7]		95.4142	78.3577	0.11176	0.111503	0.490461	0.108132	83.1625	95.1397	-0.183642	0.130643	0.235445	-0.182676
EmuJ_000180600	Arginyl-tRNA--protein transferase 1 [Source:UniProtKB/TrEMBL;Acc:A0A087W034]		30.0933	28.6074	-0.0996957	0.106735	0.527654	-0.0967222	29.8535	34.3993	-0.170128	0.157117	0.374412	-0.168835
EmuJ_000180700	Arginyl tRNA protein transferase 1 [Source:UniProtKB/TrEMBL;Acc:A0A087VZX0]		0.0226883	0.0178698	0.153125	1.3293	NA	0.0266063	0.0108088	0.136276	3.20406	1.11754	0.00934884	2.33014
EmuJ_000180800	Sorting nexin [Source:UniProtKB/TrEMBL;Acc:A0A087W0I8]		34.8174	42.9479	-0.473661	0.116087	0.000318339	-0.457037	62.7324	57.7401	-0.493154	0.191435	0.0207073	-0.48761
EmuJ_000180900	DiCer Related family member dcr 1 [Source:UniProtKB/TrEMBL;Acc:A0A087W0D0]		6.12328	6.00189	-0.143841	0.133314	0.453046	-0.137258	9.03231	10.9625	-0.0956532	0.153371	0.632643	-0.0949609
EmuJ_000181000	Small nuclear ribonucleoprotein polypeptide [Source:UniProtKB/TrEMBL;Acc:A0A087W0G2]		302.845	229.05	0.23028	0.110019	0.0974764	0.222995	98.9248	100.97	-0.3513	0.329386	0.382715	-0.339858
EmuJ_000181100	Fascin 2 [Source:UniProtKB/TrEMBL;Acc:A0A087W040]		165.425	100.857	0.541372	0.0981881	4.37977e-07	0.527642	110.847	170.007	0.23942	0.200796	0.322135	0.236464
EmuJ_000181200	Anti dorsalizing morpholocus tagtic protein 1a [Source:UniProtKB/TrEMBL;Acc:A0A087VZX5] EmBMP2		41.6337	61.6058	-0.731855	0.23329	0.00778181	-0.638084	25.6333	20.5986	-0.691984	0.233497	0.00706608	-0.680474
EmuJ_000181300	U3 small nucleolar ribonucleoprotein [Source:UniProtKB/TrEMBL;Acc:A0A087W0J2]		141.457	108.048	0.21771	0.102998	0.0936917	0.21165	72.7653	70.7488	-0.410226	0.193596	0.0618965	-0.405513
EmuJ_000181400	Family S10 non peptidase ue S10 family [Source:UniProtKB/TrEMBL;Acc:A0A087W0D5]		15.5507	7.11401	0.959383	0.175903	6.02113e-07	0.885433	8.48371	6.77686	-0.705642	0.422216	0.150237	-0.668794
EmuJ_000181500	Oligosaccharyl transferase [Source:UniProtKB/TrEMBL;Acc:A0A087W0G7]		88.1156	83.4428	-0.093711	0.125925	0.624133	-0.0898645	96.1764	67.0617	-0.901807	0.186273	5.25967e-06	-0.892204
EmuJ_000181600	CUE domain containing protein 2 B [Source:UniProtKB/TrEMBL;Acc:A0A087W046]		97.3107	85.9462	0.00692275	0.0980506	0.96746	0.00674769	77.2991	120.001	0.261436	0.166447	0.179598	0.259208
EmuJ_000181700	LYR motif containing protein 4 [Source:UniProtKB/TrEMBL;Acc:A0A087VZY3]		277.989	306.11	-0.311172	0.115777	0.0261155	-0.300307	23.7256	23.4465	-0.388244	0.336108	0.339422	-0.375064
EmuJ_000181800	Ribonuclease III [Source:UniProtKB/TrEMBL;Acc:A0A087W0J7]		22.5139	22.5387	-0.172968	0.115193	0.263613	-0.166987	36.3696	37.823	-0.318912	0.161037	0.0828281	-0.316368
EmuJ_000181900	Golgi reassembly stacking protein 2 [Source:UniProtKB/TrEMBL;Acc:A0A087W0E0]		34.9332	43.3291	-0.481924	0.111441	0.000119635	-0.466294	70.299	50.0499	-0.871529	0.181601	6.40872e-06	-0.862705
EmuJ_000182000	Serine:threonine protein kinase:endoribonuclease [Source:UniProtKB/TrEMBL;Acc:A0A087W0H3]		22.4227	25.0014	-0.327923	0.156336	0.0966708	-0.307625	33.204	30.3674	-0.509884	0.187885	0.0143859	-0.504362
EmuJ_000182100	Heterolocus tagous nuclear ribonucleoprotein [Source:UniProtKB/TrEMBL;Acc:A0A087W051]		61.9108	94.3564	-0.780517	0.0998902	1.70952e-13	-0.760049	235.612	193.423	-0.666618	0.159165	9.34664e-05	-0.661422
EmuJ_000182300	Rho guanine nucleotide exchange factor 7 [Source:UniProtKB/TrEMBL;Acc:A0A087VZY9]		47.2914	49.3963	-0.234623	0.0893732	0.0306478	-0.229671	65.8747	72.9471	-0.229004	0.141824	0.166391	-0.227584
EmuJ_000182400	Dynein light chain [Source:UniProtKB/TrEMBL;Acc:A0A087W0K1]		148.202	219.032	-0.734836	0.198493	0.00129865	-0.664196	474.706	516.719	-0.250778	0.121937	0.0704652	-0.249627
EmuJ_000182500			53.183	53.112	-0.169699	0.0892625	0.138672	-0.166127	64.7436	55.4941	-0.600969	0.166798	0.000886931	-0.595825
EmuJ_000182600	Anion:Bicarbonate TranSporter family member [Source:UniProtKB/TrEMBL;Acc:A0A087W0H6]		9.60224	8.94892	-0.0701813	0.164487	0.792277	-0.0654062	3.17928	14.0694	1.7624	0.282097	2.52539e-09	1.72015
EmuJ_000182700	Anion exchange protein [Source:UniProtKB/TrEMBL;Acc:A0A087W056]		20.416	18.5694	-0.0351052	0.171376	0.905576	-0.0325271	9.25448	30.5962	1.34246	0.222339	8.87389e-09	1.32225
EmuJ_000182900	Beta 14 N acetylgalactosaminyltransferase [Source:UniProtKB/TrEMBL;Acc:A0A087VZZ4]		69.1312	43.1463	0.507411	0.112231	5.25165e-05	0.49073	57.2048	95.1287	0.358092	0.170081	0.0635758	0.354911
EmuJ_000182950	TATA box binding protein 1 [Source:UniProtKB/TrEMBL;Acc:A0A087W0K5]		133.518	108.994	0.121069	0.0724206	0.20516	0.119379	136.662	179.158	0.016205	0.164615	0.945108	0.01607
EmuJ_000183100	Vacuolar H ATPase v1 sector subunit A [Source:UniProtKB/TrEMBL;Acc:A0A087W0E8]		152.876	183.233	-0.430617	0.16651	0.0337208	-0.400634	153.644	190.573	-0.071493	0.266378	0.847905	-0.0699538
EmuJ_000183200	Nuclear rna export factor 1 [Source:UniProtKB/TrEMBL;Acc:A0A087W0I1]		165.382	174.105	-0.244738	0.104918	0.0604413	-0.237676	126.84	199.275	0.281772	0.227278	0.301717	0.27733
EmuJ_000183300			14.3435	13.0019	-0.0275697	0.197527	0.938586	-0.0249421	13.8641	23.4812	0.369799	0.370742	0.41849	0.354708
EmuJ_000183400	BUD13 [Source:UniProtKB/TrEMBL;Acc:A0A087W002]		57.8475	50.074	0.0357543	0.106502	0.839046	0.0346924	52.2275	48.2442	-0.4913	0.164989	0.00678432	-0.487191
EmuJ_000183500	Proliferating cell nuclear antigen [Source:UniProtKB/TrEMBL;Acc:A0A087W0L0]		292.226	128.212	1.01464	0.165895	1.48357e-08	0.94447	101.48	116.542	-0.180104	0.271361	0.608251	-0.176082
EmuJ_000183600	Eukaryotic translation initiation factor 2 alpha [Source:UniProtKB/TrEMBL;Acc:A0A087W0F4]		65.6111	45.8835	0.343747	0.0872927	0.000553246	0.33682	41.1859	83.6064	0.644384	0.159778	0.000175417	0.63932
EmuJ_000183700	Ribosomal protein L37 [Source:UniProtKB/TrEMBL;Acc:A0A087W0I6]		623.272	488.733	0.178599	0.121084	0.273239	0.1718	177.648	98.054	-1.23931	0.378286	0.00269237	-1.18661
EmuJ_000183800	60S ribosomal protein L44:L36a [Source:UniProtKB/TrEMBL;Acc:A0A087W067]		1859.65	1838.07	-0.15504	0.125621	0.378829	-0.148705	692.156	559.685	-0.686815	0.264459	0.0196111	-0.672235
EmuJ_000183900	Zinc finger C2H2 type [Source:UniProtKB/TrEMBL;Acc:A0A087W006]		36.765	33.9649	-0.056933	0.131505	0.789712	-0.0543941	48.8017	45.5134	-0.471194	0.235712	0.0797258	-0.463218
EmuJ_000184100	Sarcoplasmic calcium binding protein [Source:UniProtKB/TrEMBL;Acc:A0A087W0L2]		91.7797	171.266	-1.07242	0.153093	5.51152e-11	-1.00861	113.547	364.287	1.29815	0.275291	9.46282e-06	1.26833
EmuJ_000184200	Fanconi-associated nuclease [Source:UniProtKB/TrEMBL;Acc:A0A087W0F8]		92.4125	52.918	0.633374	0.0823311	4.26678e-13	0.621993	41.877	44.8123	-0.276795	0.19023	0.217331	-0.273725
EmuJ_000184400	Small subunit processome component 20 [Source:UniProtKB/TrEMBL;Acc:A0A087W0J1]		34.0423	25.5459	0.242926	0.0818023	0.0123821	0.238616	20.8016	25.5887	-0.0806655	0.159524	0.702332	-0.080034
EmuJ_000184500	ATPase family AAA domain containing protein 2B [Source:UniProtKB/TrEMBL;Acc:A0A087W074]		22.0883	14.9271	0.392979	0.124033	0.0071172	0.377314	15.9491	39.5822	0.934941	0.232954	0.000189207	0.919474
EmuJ_000184600	Protein FAM76A [Source:UniProtKB/TrEMBL;Acc:A0A087W012]		117.11	133.801	-0.360652	0.210688	0.192826	-0.322063	104.301	68.1872	-0.977299	0.304955	0.00340108	-0.949908
EmuJ_000184700	Histone-lysine N-methyltransferase, H3 lysine-79 specific [Source:UniProtKB/TrEMBL;Acc:A0A087W0L5]		77.0645	84.9736	-0.31159	0.104385	0.0118788	-0.302688	67.6874	81.6191	-0.104978	0.193879	0.680191	-0.103769
EmuJ_000184800	Locus tagral transcription factor 3C polypeptide 3 [Source:UniProtKB/TrEMBL;Acc:A0A087W0G4]		114.775	173.741	-0.768565	0.120217	2.78017e-09	-0.739708	118.297	89.5504	-0.774223	0.153267	1.88887e-06	-0.768624
EmuJ_000184900	Glycoprotein Antigen 5 [Source:UniProtKB/TrEMBL;Acc:A0A087W0J4]		566.976	455.649	0.144739	0.12235	0.402141	0.139118	751.226	1064.06	0.141098	0.241476	0.656369	0.138592
EmuJ_000185000			50.1576	38.1094	0.228893	0.206432	0.439248	0.205278	32.1757	44.4837	0.0920629	0.226919	0.762914	0.0906175
EmuJ_000185100	Expressed conserved protein [Source:UniProtKB/TrEMBL;Acc:A0A087W020]		15.0653	49.5784	-1.88898	0.259943	9.0556e-12	-1.59706	158.402	68.3108	-1.59554	0.373343	6.58772e-05	-1.52938
EmuJ_000185200	RNA polymerase II subunit A C terminal domain [Source:UniProtKB/TrEMBL;Acc:A0A087W0L9]		0.0295357	0.0827119	-1.5273	2.57665	NA	-0.0788512	0.242628	0.29937	-0.0386746	1.65683	0.989855	-0.0206435
EmuJ_000185300			3.18233	0.853543	1.74316	0.500839	0.00271466	1.04137	1.32121	18.2465	3.41674	0.401463	1.91708e-16	3.25436
EmuJ_000185400	Neuropeptide [Source: Koziol et. al. 2016]		0.559409	0.309956	0.704535	1.6719	NA	0.0823832	0.512468	9.24428	3.99612	1.04925	0.000417998	2.99262
EmuJ_000185450	Transcription factor iib [Source:UniProtKB/TrEMBL;Acc:A0A087W0J9]		11.4204	15.4095	-0.607062	0.290786	0.0986103	-0.494353	10.5379	183.425	3.74774	0.316408	5.42482e-31	3.63541
EmuJ_000185500	Pyruvate dehydrogenase [Source:UniProtKB/TrEMBL;Acc:A0A087W026]		36.4288	65.0871	-1.00777	0.118466	7.84869e-16	-0.97098	68.2692	35.0258	-1.33639	0.144792	3.54894e-19	-1.32774
EmuJ_000185700	Neuropeptide [Source:UniProtKB/TrEMBL;Acc:A0A087W0M3]		1.16592	0.963437	0.106271	0.901363	NA	0.033276	1.07857	161.555	6.85103	0.563439	1.28345e-32	6.26584
EmuJ_000185800	Expressed protein [Source:UniProtKB/TrEMBL;Acc:A0A087W0H4]		3.60692	3.93993	-0.304631	0.577167	0.740974	-0.160515	1.95886	3.884	0.648459	0.863764	0.556398	0.52536
EmuJ_000185900	Mitochondrial polypeptide chain release factor [Source:UniProtKB/TrEMBL;Acc:A0A087W0K4]		106.45	101.221	-0.098511	0.0977769	0.487909	-0.0960328	98.1192	97.5682	-0.384414	0.21482	0.121029	-0.378987
EmuJ_000186000	Zinc finger protein 45 [Source:UniProtKB/TrEMBL;Acc:A0A087W094]		15.7561	25.7675	-0.882545	0.177935	7.22322e-06	-0.813068	20.6804	21.6385	-0.33269	0.405494	0.51555	-0.316544
EmuJ_000186100			0.682142	1.1319	-0.907113	1.01511	NA	-0.241459	3.85619	3.75288	-0.409155	0.941988	0.745323	-0.320161
EmuJ_000186300	Neuronal calcium sensor [Source:UniProtKB/TrEMBL;Acc:A0A087W0M7]		181.618	536.976	-1.73394	0.135056	1.84645e-35	-1.65256	237.715	298.917	-0.0536151	0.273596	0.891805	-0.0523983
EmuJ_000186500	Receptor type tyrosine protein phosphatase [Source:UniProtKB/TrEMBL;Acc:A0A087W0H9]		81.9447	101.913	-0.485734	0.0741819	1.09101e-09	-0.478624	35.7028	39.2762	-0.242825	0.192498	0.292382	-0.240067
EmuJ_000186600	Neuropeptide receptor [Source:UniProtKB/TrEMBL;Acc:A0A087W0K9]		16.2472	14.1971	0.0234548	0.141069	0.926594	0.0222589	4.08569	32.418	2.60468	0.230552	2.79428e-28	2.56248
EmuJ_000186700	Tyrosine-protein kinase [Source:UniProtKB/TrEMBL;Acc:A0A087W099]		76.6485	42.9304	0.665172	0.133757	6.7909e-06	0.634532	37.5885	123.468	1.33532	0.182448	2.03108e-12	1.32168
EmuJ_000186800	Methionine tRNA synthetase [Source:UniProtKB/TrEMBL;Acc:A0A087W037]		38.0746	29.2468	0.210132	0.131724	0.228693	0.20073	30.2511	44.3364	0.177322	0.175131	0.410447	0.175651
EmuJ_000186900	Barh homeobox protein [Source:UniProtKB/TrEMBL;Acc:A0A087W0N0]		1.95065	1.302	0.42336	0.519594	0.58723	0.24476	2.33863	5.06702	0.742691	0.416606	0.122627	0.704796
EmuJ_000187100	Protein transport protein sec16a [Source:UniProtKB/TrEMBL;Acc:A0A087W0I2]		35.8278	28.532	0.155864	0.10498	0.269556	0.151362	49.3857	72.5322	0.167604	0.234574	0.57828	0.164792
EmuJ_000187200	Box C:D snoRNA protein 1 [Source:UniProtKB/TrEMBL;Acc:A0A087W0L4]		78.1579	79.2463	-0.191294	0.128828	0.269556	-0.183093	63.1867	42.3195	-0.938691	0.312762	0.00633629	-0.91105
EmuJ_000187400	Leucine rich repeat containing protein 57 [Source:UniProtKB/TrEMBL;Acc:A0A087W0A6]		118.452	114.652	-0.124091	0.0817282	0.256926	-0.121893	146.995	148.218	-0.362324	0.126949	0.0097088	-0.360522
EmuJ_000187500	Translation initiation factor eIF 1A [Source:UniProtKB/TrEMBL;Acc:A0A087W044]		278.723	251.375	-0.0225675	0.077966	0.862522	-0.0222031	215.59	179.788	-0.635293	0.18343	0.00143926	-0.628728
EmuJ_000187600			47.3995	36.9989	0.186889	0.0969071	0.13247	0.182268	46.1411	55.1246	-0.118369	0.196425	0.645192	-0.116968
EmuJ_000187700	Serine:arginine repetitive matrix protein 2 [Source:UniProtKB/TrEMBL;Acc:A0A087W0I7]		50.113	39.2896	0.178794	0.137582	0.348363	0.170104	65.568	85.2217	0.00217997	0.143571	0.994848	0.00216613
EmuJ_000187800	Zinc finger protein 577 [Source:UniProtKB/TrEMBL;Acc:A0A087W0L7]		16.8189	11.7638	0.34437	0.171014	0.11341	0.31918	17.1947	56.4486	1.33648	0.261403	1.3915e-06	1.30876
EmuJ_000187900			48.6884	17.71	1.28822	0.119543	4.5499e-25	1.24037	15.9886	18.8283	-0.140876	0.268857	0.690559	-0.137791
EmuJ_000188000	Ewsr:fli fusion protein type [Source:UniProtKB/TrEMBL;Acc:A0A087W050]		0.324145	0.148645	0.933187	0.888515	0.467123	0.300067	0.0131865	17.7431	9.6133	1.20329	1.31138e-14	7.49384
EmuJ_000188100	Sodium:hydrogen exchanger [Source:UniProtKB/TrEMBL;Acc:A0A087W0N9]		23.2458	16.6935	0.305802	0.112809	0.0246889	0.295647	20.6464	10.9664	-1.28875	0.313188	0.000126677	-1.25075
EmuJ_000188200	Expressed conserved protein [Source:UniProtKB/TrEMBL;Acc:A0A087W0J3]		40.3282	51.4869	-0.522575	0.160079	0.00531919	-0.488769	26.2229	96.0746	1.50022	0.195823	1.63019e-13	1.48259
EmuJ_000188300	Solute carrier family 25 8 [Source:UniProtKB/TrEMBL;Acc:A0A087W0M0]		75.74	55.8796	0.266372	0.11801	0.0707051	0.256722	57.0062	95.1898	0.363781	0.141423	0.0209234	0.361539
EmuJ_000188400	Pre mRNA processing factor 17 [Source:UniProtKB/TrEMBL;Acc:A0A087W0B8]		149.387	142.237	-0.0978621	0.212732	0.775334	-0.0872096	111.864	79.2225	-0.861914	0.303094	0.0100032	-0.838042
EmuJ_000188500	Protein pangolin J [Source:UniProtKB/TrEMBL;Acc:A0A087W055] TCF/LEF - bCAT		23.2672	9.10505	1.17972	0.124381	1.68573e-19	1.13245	9.53312	76.8196	2.62513	0.253774	7.53717e-24	2.57376
EmuJ_000188600	Syntaxin 16 [Source:UniProtKB/TrEMBL;Acc:A0A087W0P3]		89.7891	82.9483	-0.0570115	0.101698	0.724274	-0.055463	82.599	107.462	0.00716607	0.151824	0.975025	0.00711518
EmuJ_000188700	Ribosome recycling factor [Source:UniProtKB/TrEMBL;Acc:A0A087W0J8]		232.811	249.791	-0.272773	0.0790969	0.00299744	-0.268243	176.731	227.309	-0.00941049	0.139439	0.962842	-0.00935409
EmuJ_000188800			140.441	112.145	0.152295	0.123843	0.3805	0.146242	114.815	60.0106	-1.31355	0.185997	1.24291e-11	-1.29959
EmuJ_000188900	Uridine kinase [Source:UniProtKB/TrEMBL;Acc:A0A087W0C4]		96.4252	79.7166	0.104443	0.126848	0.583068	0.100095	68.4059	60.8402	-0.538601	0.180953	0.00681176	-0.533187
EmuJ_000189000	ATP synthase mitochondrial F1 complex assembly [Source:UniProtKB/TrEMBL;Acc:A0A087W060]		66.8417	49.482	0.263609	0.106242	0.0436906	0.255813	49.2149	58.6428	-0.118852	0.276302	0.748246	-0.1161
EmuJ_000189100	Zinc finger C3HC4 RING type [Source:UniProtKB/TrEMBL;Acc:A0A087W0P5]		12.1571	7.3888	0.542039	0.30473	0.172316	0.433414	5.13495	25.556	1.95928	0.423686	1.43783e-05	1.85537
EmuJ_000189200	PH and SEC7 domain containing protein 3 [Source:UniProtKB/TrEMBL;Acc:A0A087W0K3]		33.2065	26.2736	0.167981	0.209445	0.593568	0.150198	66.039	60.6163	-0.494104	0.339692	0.217397	-0.477036
EmuJ_000189250	Expressed conserved protein [Source:UniProtKB/TrEMBL;Acc:A0A087W0D1]		262.804	262.969	-0.170695	0.193981	0.554389	-0.154954	212.769	111.095	-1.31548	0.301658	4.56583e-05	-1.27935
EmuJ_000189300	Pleckstrin y type [Source:UniProtKB/TrEMBL;Acc:A0A087W0M8]		19.4225	18.3836	-0.0933579	0.166482	0.724274	-0.086862	10.277	57.6867	2.11634	0.190981	3.07207e-27	2.09265
EmuJ_000189500	Mps one binder kinase activator 1 [Source:UniProtKB/TrEMBL;Acc:A0A087W069]		189.945	303.487	-0.841996	0.304888	0.0217058	-0.672954	279.413	98.5715	-1.86932	0.198431	6.22842e-20	-1.84676
EmuJ_000189600	Wilms tumor protein 1 interacting protein [Source:UniProtKB/TrEMBL;Acc:A0A087W0Q0]		55.478	77.9508	-0.660174	0.1884	0.00251341	-0.602441	97.6325	98.9302	-0.349473	0.239159	0.2151	-0.343385
EmuJ_000189800	Atpase inhibitor protein [Source:UniProtKB/TrEMBL;Acc:A0A087W0N2]		541.33	552.629	-0.201791	0.10476	0.132961	-0.195985	399.364	494.787	-0.0677658	0.203062	0.808506	-0.0669099
EmuJ_000189900	SET and MYND domain containing protein 4 [Source:UniProtKB/TrEMBL;Acc:A0A087W0D7]		50.3296	43.8064	0.0285771	0.0833292	0.835311	0.0280513	42.6107	49.3656	-0.165225	0.156025	0.386531	-0.163987
EmuJ_000190000	Ferredoxin [Source:UniProtKB/TrEMBL;Acc:A0A087W073]		89.0604	90.4402	-0.193633	0.116902	0.20946	-0.186745	76.7297	47.7643	-1.05442	0.240662	4.17957e-05	-1.03583
EmuJ_000190200	Protein NDRG3 [Source:UniProtKB/TrEMBL;Acc:A0A087W0Q4]		332.842	358.553	-0.276526	0.157163	0.178193	-0.259242	485.824	248.196	-1.3453	0.179229	5.19321e-13	-1.33202
EmuJ_000190500	Expressed conserved protein [Source:UniProtKB/TrEMBL;Acc:A0A087W0E2]		130.553	164.459	-0.505507	0.124481	0.000341607	-0.485215	216.552	194.181	-0.532001	0.140453	0.000452317	-0.528764
EmuJ_000190600	Ubiquinol cytochrome c reductase cytochrome c1 [Source:UniProtKB/TrEMBL;Acc:A0A087W082]		119.079	165.533	-0.646987	0.0892014	9.92141e-12	-0.633385	310.541	148.444	-1.441	0.167847	1.02142e-16	-1.42852
EmuJ_000190800	Major facilitator superfamily domain containing protein [Source:UniProtKB/TrEMBL;Acc:A0A087W0L6]		159.773	151.42	-0.0940814	0.0689351	0.318976	-0.09289	182.437	143.259	-0.720005	0.160777	2.75696e-05	-0.714278
EmuJ_000190900			0	0	NA	NA	NA	NA	0	0	NA	NA	NA	NA
EmuJ_000191000			0.162488	0.302502	-1.05624	2.06884	NA	-0.0840582	0	0.213125	1.95303	4.02949	0.714144	0.307813
EmuJ_000191100	Transcription factor SOX 14 [Source:UniProtKB/TrEMBL;Acc:A0A087W088]		128.125	74.2338	0.617321	0.156048	0.000515243	0.57925	36.709	146.727	1.62489	0.353531	1.63168e-05	1.5643
EmuJ_000191200			0	0	NA	NA	NA	NA	0	0.321954	2.44198	3.35225	0.569216	0.570117
EmuJ_000191300	Expressed conserved protein [Source:UniProtKB/TrEMBL;Acc:A0A087W0M1]		70.94	51.0203	0.30353	0.13418	0.0699914	0.289462	51.5277	55.8241	-0.263197	0.211913	0.300854	-0.25958
EmuJ_000191400	Splicing factor 3B subunit 5 [Source:UniProtKB/TrEMBL;Acc:A0A087W0P4]		103.722	77.1777	0.253757	0.131151	0.131002	0.242501	20.1289	15.423	-0.761337	0.389687	0.0874097	-0.727018
EmuJ_000191500	Growth arrest specific protein 8 [Source:UniProtKB/TrEMBL;Acc:A0A087W0F5]		0.235142	0.143908	0.520391	1.0668	NA	0.128094	0.0758187	0.746329	3.03252	1.0889	0.011833	2.22966
EmuJ_000191600			0.34747	0.279158	0.131613	1.13042	NA	0.0296187	0.121571	1.85461	3.49167	1.29524	0.0150971	2.31476
EmuJ_000191700			0	0	NA	NA	NA	NA	0	1.58034	6.84592	3.91098	0.130402	0.660383
EmuJ_000191900	STARP-like antigen [Source:UniProtKB/TrEMBL;Acc:U6HHI9]		0	0.0402344	-0.981124	4.08047	NA	-0.0213556	0.0375956	0	-0.988007	4.08047	NA	-0.160289
EmuJ_000192000	STARP-like antigen [Source:UniProtKB/TrEMBL;Acc:A0A087W0M5]		0	0	NA	NA	NA	NA	0	0	NA	NA	NA	NA
EmuJ_000192100	Basic helix loop helix dimerisation region bHLH [Source:UniProtKB/TrEMBL;Acc:A0A087W0P9]		0	0	NA	NA	NA	NA	0	0	NA	NA	NA	NA
EmuJ_000192200	Expressed conserved protein [Source:UniProtKB/TrEMBL;Acc:A0A087W0G1]		129.901	116.033	-0.00725379	0.116886	0.971584	-0.00699575	104.037	110.134	-0.292435	0.178995	0.160785	-0.289559
EmuJ_000192300	Arfaptin 2 [Source:UniProtKB/TrEMBL;Acc:A0A087W0A0]		94.8839	107.702	-0.352772	0.109823	0.00624933	-0.341648	149.541	87.4163	-1.14885	0.128191	3.90735e-18	-1.14303
EmuJ_000192400	Protein dpcd [Source:UniProtKB/TrEMBL;Acc:A0A087W0S2]		153.908	141.744	-0.0537775	0.0937542	0.716074	-0.0525313	122.232	131.099	-0.272715	0.214215	0.28736	-0.268886
EmuJ_000192500	Integrin alpha ps [Source:UniProtKB/TrEMBL;Acc:A0A087W0M9]		50.9902	41.6254	0.121058	0.0833407	0.282218	0.11883	42.453	28.6493	-0.955408	0.295664	0.00312192	-0.930198
EmuJ_000192600	PQ loop repeat containing protein 2 [Source:UniProtKB/TrEMBL;Acc:A0A087W0Q5]		465.213	278.776	0.562197	0.29146	0.132463	0.457297	735.536	77.2615	-3.62659	0.721233	2.117e-06	-3.11834
EmuJ_000192700			0.459688	1.21585	-1.58599	0.836512	0.140095	-0.557535	0.149233	4.76657	4.6814	1.09577	6.62487e-05	3.50474
EmuJ_000192800	RNA binding protein Lupus La [Source:UniProtKB/TrEMBL;Acc:A0A087W0A5]		58.857	47.154	0.1478	0.0769731	0.134362	0.145474	58.4126	73.1513	-0.0577358	0.177588	0.813492	-0.0571767
EmuJ_000192900			34.5767	13.9968	1.13262	0.128248	5.36155e-17	1.08448	3.08096	23.9641	2.57195	0.237483	4.7085e-26	2.52794
EmuJ_000193000	Metastasis associated protein 1 mta1 [Source:UniProtKB/TrEMBL;Acc:A0A087W0N3]		50.1034	35.8899	0.309096	0.106166	0.014539	0.299971	42.0567	67.4541	0.306907	0.120981	0.0229352	0.305521
EmuJ_000193100			16.2572	31.3439	-1.11777	0.122956	5.54895e-18	-1.07395	24.2391	36.3086	0.212134	0.212244	0.417619	0.209212
EmuJ_000193200	Rho GTP binding protein RhoU [Source:UniProtKB/TrEMBL;Acc:A0A087W0H1]		59.3351	52.8828	-0.00397401	0.126933	0.98502	-0.00380833	54.1535	107.088	0.602427	0.257417	0.0373628	0.59029
EmuJ_000193300	NAD kinase [Source:UniProtKB/TrEMBL;Acc:A0A087W0B2]		52.0117	48.8877	-0.0821435	0.0911002	0.54292	-0.0803437	79.4738	109.176	0.0828034	0.13436	0.637815	0.0823427
EmuJ_000193400	Protein sister of odd and bowel [Source:UniProtKB/TrEMBL;Acc:A0A087W0T1]		0.200318	0.0277072	2.45446	1.93949	NA	0.218161	0.0426794	0.724193	4.02859	1.7522	0.0411598	1.99641
EmuJ_000193500	UTP--glucose-1-phosphate uridylyltransferase [Source:UniProtKB/TrEMBL;Acc:A0A087W0N7]		0.325265	0.112835	1.34551	0.953864	0.299116	0.395226	0.241496	0.019337	-3.74669	2.01144	0.105082	-1.65918
EmuJ_000193600	ATP dependent DNA helicase 2 subunit 2 [Source:UniProtKB/TrEMBL;Acc:A0A087W0R6]		56.976	60.1211	-0.248238	0.0929456	0.0272813	-0.242581	32.3795	62.8777	0.579209	0.151187	0.000384054	0.575133
EmuJ_000193700	Annexin [Source:UniProtKB/TrEMBL;Acc:A0A087W0H7]		69.6536	93.5134	-0.59787	0.343326	0.183663	-0.453488	125.774	643.187	1.97954	0.191137	6.65553e-24	1.95735
EmuJ_000193800	Zinc finger C2H2 [Source:UniProtKB/TrEMBL;Acc:A0A087W0B7]		137.09	131.748	-0.114366	0.0908297	0.36669	-0.111875	127.444	105.947	-0.639025	0.161753	0.000242516	-0.633881
EmuJ_000193900	Expressed conserved protein [Source:UniProtKB/TrEMBL;Acc:A0A087W0T5]		75.4745	58.1337	0.203695	0.149326	0.319114	0.192134	44.1273	51.9386	-0.139859	0.389609	0.793027	-0.133555
EmuJ_000194000	Glycogenin 1 [Source:UniProtKB/TrEMBL;Acc:A0A087W0P1]		319.69	166.128	0.772084	0.0836392	1.6551e-18	0.757777	89.3916	222.847	0.940525	0.147187	1.04153e-09	0.934248
EmuJ_000194100			5.43179	1.49108	1.69135	0.550931	0.00938182	0.935677	1.28441	2.0643	0.301772	0.888459	0.804398	0.241927
EmuJ_000194200	Chitobiosyldiphosphodolichol [Source:UniProtKB/TrEMBL;Acc:A0A087W0I4]		83.5296	75.8052	-0.0302998	0.137184	0.89859	-0.0288351	70.374	76.1807	-0.257114	0.196389	0.272525	-0.254076
EmuJ_000194300	Lysine specific demethylase 6a [Source:UniProtKB/TrEMBL;Acc:A0A087W0C3]		50.5941	38.7008	0.215913	0.137478	0.23747	0.205433	41.8478	49.427	-0.130684	0.276362	0.721159	-0.127661
EmuJ_000194350			44.7693	29.3203	0.440777	0.222029	0.119618	0.389012	46.0759	40.5234	-0.550805	0.355625	0.186629	-0.530024
EmuJ_000194400	Hypothetical transcript [Source:UniProtKB/TrEMBL;Acc:A0A0S4MM25]		9.83412	7.03129	0.310606	0.344908	0.543631	0.235146	11.7513	12.4521	-0.291511	0.505716	0.661044	-0.2702
EmuJ_000194500	Bifunctional protein NCOAT [Source:UniProtKB/TrEMBL;Acc:A0A087W0P6]		31.7791	25.9519	0.119601	0.117186	0.481074	0.115327	31.2151	55.4569	0.450774	0.136219	0.00241173	0.448195
EmuJ_000194600	DEAD box ATP dependent RNA helicase [Source:UniProtKB/TrEMBL;Acc:A0A087W0S5]		151.033	138.052	-0.0411565	0.0949999	0.789695	-0.0401778	92.735	132.985	0.147598	0.142957	0.39982	0.146669
EmuJ_000194700	Stomatin [Source:UniProtKB/TrEMBL;Acc:A0A087W0J0]		11.6531	7.15763	0.531935	0.193551	0.022425	0.483086	5.17101	59.3621	3.15755	0.209593	1.35333e-49	3.11498
EmuJ_000194800	Zinc finger C2H2 [Source:UniProtKB/TrEMBL;Acc:A0A087W0C8]		41.7291	33.4262	0.147886	0.0875301	0.199609	0.14489	22.5229	48.0254	0.715276	0.149922	7.32037e-06	0.710328
EmuJ_000194900	Membrane associated guanylate kinase ww and pdz [Source:UniProtKB/TrEMBL;Acc:A0A087W0U5]		0.714331	0.924792	-0.5375	0.571766	0.523946	-0.285369	0.224223	9.23362	5.0004	0.515853	4.75725e-21	4.63299
EmuJ_000195000	Expressed conserved protein [Source:UniProtKB/TrEMBL;Acc:A0A087W0Q1]		0.360517	0.330435	-0.037204	1.02127	NA	-0.00974078	0.327725	36.0144	6.50232	0.556476	3.49666e-30	5.97479
EmuJ_000195100	Expressed protein [Source:UniProtKB/TrEMBL;Acc:A0A087W0T0]		0.243493	0.113942	0.94775	1.42871	NA	0.14564	0.449953	6.56183	3.6078	0.740917	4.59908e-06	3.07152
EmuJ_000195200	Chromobox protein 3 [Source:UniProtKB/TrEMBL;Acc:A0A087W0J6]		37.3263	29.9926	0.144823	0.0860196	0.201532	0.141987	26.5442	42.9921	0.318735	0.143661	0.0495839	0.316709
EmuJ_000195300	Glutaredoxin 3 [Source:UniProtKB/TrEMBL;Acc:A0A087W0D3]		175.926	152.326	0.0353913	0.108204	0.844248	0.0343072	115.389	117.122	-0.351691	0.230414	0.193717	-0.34599
EmuJ_000195400	Receptor protein serine/threonine kinase [Source:UniProtKB/TrEMBL;Acc:Q659I3] EmTR1		54.2492	43.9885	0.130904	0.095441	0.316073	0.127763	45.4148	48.2818	-0.284736	0.14471	0.085036	-0.282898
EmuJ_000195500	Splicing factor arginine:serine rich 4 [Source:UniProtKB/TrEMBL;Acc:A0A087W0U9]		1007.08	754.294	0.245838	0.0719409	0.00331083	0.242451	563.535	766.869	0.0655672	0.251364	0.85278	0.064307
EmuJ_000195550	Bromodomain containing protein 8 [Source:UniProtKB/TrEMBL;Acc:A0A087W0Q8]		59.9797	69.0038	-0.373705	0.131001	0.0171161	-0.357163	75.424	104.858	0.0989251	0.142414	0.590326	0.0983065
EmuJ_000195600	Anaphase-promoting complex subunit 10 [Source:UniProtKB/TrEMBL;Acc:A0A087W0T6]		96.9843	112.197	-0.38142	0.104968	0.00163462	-0.370404	187.699	82.8178	-1.55793	0.184564	3.41391e-16	-1.54163
EmuJ_000195700	LIM and senescent cell antigen containing [Source:UniProtKB/TrEMBL;Acc:A0A087W0K2]		149.945	170.307	-0.355318	0.0889748	0.000445458	-0.347885	170.151	127.337	-0.792495	0.123856	9.87535e-10	-0.78874
EmuJ_000195800	CARP domain containing protein [Source:UniProtKB/TrEMBL;Acc:A0A087W0E1]		33.18	37.9701	-0.36788	0.144514	0.0372834	-0.348254	33.2242	52.7268	0.291231	0.142126	0.0715546	0.289418
EmuJ_000195900	Tonsoku protein [Source:UniProtKB/TrEMBL;Acc:A0A087W0V5]		17.0362	10.261	0.558619	0.094363	4.6382e-08	0.545512	5.98327	9.30467	0.252011	0.296371	0.498441	0.245336
EmuJ_000196000	Expressed protein [Source:UniProtKB/TrEMBL;Acc:A0A087W0R3]		126.369	69.3454	0.693158	0.158718	0.000100277	0.649024	42.5567	43.8479	-0.336068	0.246861	0.252109	-0.329846
EmuJ_000196100	Proteasome subunit alpha type [Source:UniProtKB/TrEMBL;Acc:A0A087W0U1]		300.565	246.6	0.113872	0.115265	0.498007	0.10993	318.357	229.833	-0.847728	0.196066	5.34104e-05	-0.837736
EmuJ_000196200	Basic fibroblast growth factor receptor 1 A [Source:UniProtKB/TrEMBL;Acc:A0A087W0K7] EmFR2		17.1331	30.4738	-1.0041	0.530964	0.141285	-0.568401	16.5181	53.6165	1.31098	0.336717	0.000303094	1.2664
EmuJ_000196300			11.4383	21.4727	-1.08222	0.482893	0.0729188	-0.662821	9.36215	27.0503	1.15346	0.431868	0.0161392	1.09013
EmuJ_000196600			0	0	NA	NA	NA	NA	0.0139372	0.10276	2.87154	3.27535	0.483623	0.547571
EmuJ_000196700	Expressed conserved protein [Source:UniProtKB/TrEMBL;Acc:A0A087W0R9]		355.461	334.811	-0.0854876	0.0969464	0.553295	-0.0833725	264.323	219.607	-0.640996	0.164592	0.000301902	-0.63565
EmuJ_000196800			0	0.054103	-0.981124	4.08047	NA	-0.0213556	0.707427	1.9627	1.13742	1.10716	0.402378	0.818603
EmuJ_000197000			0	0.108206	-0.981124	4.08047	NA	-0.0213556	0.194959	0.349217	0.424184	3.88369	0.938547	0.0782255
EmuJ_000197100	Proto oncolocus tag serine:threonine protein kinase [Source:UniProtKB/TrEMBL;Acc:A0A087W0F2]		168.51	174.324	-0.22005	0.11899	0.151802	-0.211949	126.365	196.261	0.259949	0.156988	0.15457	0.257978
EmuJ_000197300	Cleavage and polyadenylation specificity factor subunit 2 [Source:UniProtKB/TrEMBL;Acc:A0A087W0W6]		37.9701	27.9392	0.270193	0.0964392	0.0195443	0.263578	36.5807	37.66	-0.335133	0.156026	0.0580469	-0.332622
EmuJ_000197400	Cleavage and polyadenylation [Source:UniProtKB/TrEMBL;Acc:A0A087W0S3]		62.8487	65.4292	-0.229543	0.113115	0.110134	-0.22188	67.2307	66.7338	-0.378368	0.215255	0.128545	-0.373006
EmuJ_000197450	Regulator of microtubule dynamics protein [Source:UniProtKB/TrEMBL;Acc:A0A087W0V1]		35.31	32.4627	-0.0524032	0.1422	0.821856	-0.0496923	46.6595	40.771	-0.567451	0.174325	0.00288921	-0.562147
EmuJ_000197500			6.11407	4.69066	0.209046	0.182062	0.418669	0.191885	2.20789	12.2343	2.10229	0.348429	9.10168e-09	2.02611
EmuJ_000197600	VPS33B interacting protein [Source:UniProtKB/TrEMBL;Acc:A0A087W0F9]		51.8571	47.6493	-0.049166	0.0882968	0.725752	-0.0481527	36.6658	62.6036	0.396806	0.192068	0.0691416	0.392313
EmuJ_000197700	Flagellar basal body rod protein [Source:UniProtKB/TrEMBL;Acc:A0A087W0X5]		1.03589	1.443	-0.654244	0.263047	0.0430229	-0.551382	0.768612	40.3766	5.33887	0.270805	2.92638e-84	5.2199
EmuJ_000197800			0	0	NA	NA	NA	NA	0	0	NA	NA	NA	NA
EmuJ_000197900			0	0	NA	NA	NA	NA	0	0	NA	NA	NA	NA
EmuJ_000198000			0	0	NA	NA	NA	NA	0	0	NA	NA	NA	NA
EmuJ_000198100	Upstream activation factor subunit UAF30 [Source:UniProtKB/TrEMBL;Acc:A0A087W0V6]		522.624	473.896	-0.028452	0.136665	0.904474	-0.0270864	343.912	269.906	-0.721236	0.213191	0.00189201	-0.711208
EmuJ_000198200	Pentatricopeptide repeat containing protein 3 [Source:UniProtKB/TrEMBL;Acc:A0A087W0M2]		49.0309	42.7318	0.0242163	0.206166	0.947156	0.0217244	75.815	48.1678	-1.03214	0.156894	3.12484e-10	-1.02432
EmuJ_000198300	Male specific lethal 3 1 [Source:UniProtKB/TrEMBL;Acc:A0A087W0G5]		36.5917	42.8733	-0.403255	0.252905	0.228848	-0.343891	55.285	87.0242	0.278523	0.128827	0.0562493	0.277096
EmuJ_000198400	Kinesin-like protein [Source:UniProtKB/TrEMBL;Acc:A0A087W0X8]		48.617	24.0876	0.841707	0.109191	3.81461e-13	0.815465	25.0986	46.9287	0.53594	0.339363	0.176789	0.51747
EmuJ_000198500	IQ domain containing protein D [Source:UniProtKB/TrEMBL;Acc:A0A087W0T3]		0.89866	0.0213291	5.23115	1.34991	0.000699877	1.2345	0	0.232739	3.95873	2.31477	0.140258	1.48668
EmuJ_000198600	Expressed protein [Source:UniProtKB/TrEMBL;Acc:A0A087W0W3]		25.7211	23.1875	-0.0243378	0.252106	0.956576	-0.0207751	1.17127	5.52497	1.89244	0.953369	0.0821154	1.47377
EmuJ_000198700	Four and a half LIM domains protein 3 [Source:UniProtKB/TrEMBL;Acc:A0A087W0M6]		56.9533	40.9282	0.306326	0.230215	0.333555	0.267996	20.1069	162.964	2.65481	0.357171	8.89598e-13	2.55323
EmuJ_000198800	LIM [Source:UniProtKB/TrEMBL;Acc:A0A087W0H0]		27.2881	28.7058	-0.240874	0.249561	0.510839	-0.2062	19.2588	156.379	2.6513	0.277889	2.03488e-20	2.589
EmuJ_000198900	Expressed conserved protein [Source:UniProtKB/TrEMBL;Acc:A0A087W0Y4]		116.879	108.772	-0.0675542	0.0958123	0.645834	-0.0659209	59.514	284.503	1.88067	0.249058	3.70538e-13	1.84514
EmuJ_000199000	SET and MYND domain containing protein 3 [Source:UniProtKB/TrEMBL;Acc:A0A087W0T8]		42.011	35.0378	0.0914483	0.0967962	0.521579	0.0891922	33.0118	34.5467	-0.307177	0.177012	0.133999	-0.30422
EmuJ_000199100	Chromodomain helicase DNA binding protein 4 [Source:UniProtKB/TrEMBL;Acc:A0A087W0W9]		63.4627	48.5472	0.216139	0.146352	0.272564	0.204327	42.4819	58.509	0.0866834	0.237914	0.789644	0.0851882
EmuJ_000199200	Patatin phospholipase domain containing protein [Source:UniProtKB/TrEMBL;Acc:A0A087W0N1]		36.2717	32.8748	-0.0284883	0.149075	0.912207	-0.0268762	38.9664	48.7547	-0.0537964	0.207476	0.853885	-0.0530878
EmuJ_000199300	Expressed conserved protein [Source:UniProtKB/TrEMBL;Acc:A0A087W0H8]		74.4744	49.6378	0.413525	0.109842	0.00104754	0.400482	51.8799	56.2406	-0.260535	0.188612	0.244627	-0.257694
EmuJ_000199400	Protein kinase core [Source:UniProtKB/TrEMBL;Acc:A0A087W0Y9]		29.5466	21.8711	0.264411	0.162344	0.217576	0.246844	16.3986	14.5095	-0.553956	0.198988	0.0118689	-0.547241
EmuJ_000199600	Scythe:bat3 [Source:UniProtKB/TrEMBL;Acc:A0A087W0U6]		73.6504	54.5645	0.262696	0.171761	0.252343	0.24332	112.178	86.2467	-0.755298	0.249895	0.00594604	-0.740951
EmuJ_000199900	RPE spondin [Source:UniProtKB/TrEMBL;Acc:A0A087W0X4]		24.2867	141.973	-2.71931	0.271173	9.31754e-22	-2.2662	104.056	69.5152	-0.980392	0.430936	0.0434829	-0.926988
EmuJ_000200100	DNA repair protein complementing XP A cells [Source:UniProtKB/TrEMBL;Acc:A0A087W0N8]		78.0529	65.1452	0.0892696	0.0931236	0.514329	0.087228	70.8394	58.713	-0.645019	0.151911	7.39079e-05	-0.640437
EmuJ_000200200	Expressed conserved protein [Source:UniProtKB/TrEMBL;Acc:A0A087W0I3]		79.7939	53.4587	0.406242	0.130197	0.00813998	0.388465	34.9374	48.9012	0.107219	0.174514	0.638922	0.106217
EmuJ_000200300	Guanine nucleotide binding protein subunit [Source:UniProtKB/TrEMBL;Acc:A0A087W0Z5]		84.9623	65.9467	0.192715	0.108999	0.175533	0.186728	78.8498	301.865	1.55539	0.215557	4.25335e-12	1.53329
EmuJ_000200400	Expressed protein [Source:UniProtKB/TrEMBL;Acc:A0A087W0V0]		66.7464	48.962	0.274312	0.124278	0.0780488	0.263336	79.1621	357.344	1.80105	0.159093	2.15539e-28	1.787
EmuJ_000200500	Pdz domain containing protein [Source:UniProtKB/TrEMBL;Acc:A0A087W0X9]		0.182888	0.127914	0.343441	1.13888	NA	0.076332	0.0177236	0.450816	4.06884	1.72471	0.0357584	2.13841
EmuJ_000200600	Hypothetical transcript [Source:UniProtKB/TrEMBL;Acc:A0A087W0P2]		22.1824	17.2427	0.192009	0.105153	0.15825	0.186445	14.9444	51.6016	1.39978	0.333744	9.12534e-05	1.35302
EmuJ_000200700			7.21618	5.34062	0.256866	0.269362	0.517228	0.214841	8.25409	55.6864	2.3844	0.275214	5.22827e-17	2.32948
EmuJ_000200800			4.08601	2.22698	0.706945	0.321605	0.0794373	0.552526	2.40973	34.7002	3.45811	0.367089	6.22896e-20	3.31996
EmuJ_000200900			9.5852	9.52067	-0.163028	0.279717	0.711262	-0.134607	5.98486	28.8401	1.89174	0.375139	1.97237e-06	1.8126
EmuJ_000201000	Synaptobrevin [Source:UniProtKB/TrEMBL;Acc:A0A087W0Y5]		529.648	530.739	-0.174191	0.117488	0.270365	-0.167933	563.232	416.524	-0.811505	0.185648	4.35996e-05	-0.802918
EmuJ_000201100	Beta arrestin 1 [Source:UniProtKB/TrEMBL;Acc:A0A087W0P7]		47.0165	32.6221	0.356254	0.124838	0.0170672	0.341874	40.3623	56.3002	0.101864	0.179413	0.666472	0.100858
EmuJ_000201300	Major facilitator superfamily domain containing protein [Source:UniProtKB/TrEMBL;Acc:A0A087W0J5]		109.731	85.955	0.180175	0.0790986	0.0676937	0.177183	52.2905	136.396	1.00695	0.165383	6.60216e-09	0.998473
EmuJ_000201400	DnaJ subfamily C 7 [Source:UniProtKB/TrEMBL;Acc:A0A087W104]		63.1813	51.625	0.120689	0.130737	0.532956	0.115366	50.6826	61.0782	-0.107309	0.166531	0.619763	-0.106393
EmuJ_000201500	BTB:POZ domain containing protein [Source:UniProtKB/TrEMBL;Acc:A0A087W0V9]		65.9484	61.3713	-0.068315	0.083451	0.585262	-0.0670546	67.6584	52.8842	-0.72848	0.155727	1.12479e-05	-0.723044
EmuJ_000201600	Ribosomal protein L28 [Source:UniProtKB/TrEMBL;Acc:A0A087W0Z0]		929.722	812.091	0.0228463	0.140393	0.927928	0.0216922	475.06	406.821	-0.60309	0.241648	0.0254369	-0.592361
EmuJ_000201700			0.642165	0.430246	0.380226	1.22188	NA	0.0759218	0.0910272	0.90831	3.26292	1.9591	0.151811	1.39755
EmuJ_000201800	RNA directed DNA polymerase reverse transcriptase [Source:UniProtKB/TrEMBL;Acc:A0A087W0K0]		2.75413	1.92259	0.347344	0.387284	0.545465	0.247296	1.6796	5.40867	1.32482	0.51564	0.0210887	1.22383
EmuJ_000201900	LUC7 [Source:UniProtKB/TrEMBL;Acc:A0A087W109]		119.083	122.375	-0.213219	0.14087	0.258753	-0.20238	90.4469	151.389	0.363955	0.260936	0.239711	0.356426
EmuJ_000202000	Aryl hydrocarbon receptor interacting [Source:UniProtKB/TrEMBL;Acc:A0A087W0W7]		63.5188	65.9227	-0.226746	0.11026	0.104764	-0.219544	92.5979	92.0688	-0.380705	0.149532	0.0224014	-0.378084
EmuJ_000202100			63.3559	67.9923	-0.274759	0.10786	0.0371554	-0.266395	72.9169	123.386	0.378745	0.200102	0.0989622	0.374099
EmuJ_000202200	Expressed protein [Source:UniProtKB/TrEMBL;Acc:A0A087W0R1]		55.4149	54.0819	-0.135612	0.168333	0.591591	-0.125974	66.9995	58.14	-0.57862	0.21169	0.0136249	-0.5707
EmuJ_000202300	Expressed conserved protein [Source:UniProtKB/TrEMBL;Acc:A0A087W0K6]		108.329	100.672	-0.0658332	0.169523	0.810698	-0.0610934	23.755	16.2593	-0.926641	0.385069	0.0317831	-0.886075
EmuJ_000202400	Rap guanine nucleotide exchange factor 1 [Source:UniProtKB/TrEMBL;Acc:A0A087W116]		15.4321	12.2076	0.167413	0.155874	0.456041	0.157111	23.6062	46.4375	0.599899	0.290931	0.0696873	0.584561
EmuJ_000202500	Tubulin beta-3 chain [Source:UniProtKB/Swiss-Prot;Acc:Q9NFZ5]		55.6601	231.244	-2.22242	0.325592	1.80535e-10	-1.72427	835.48	103.86	-3.37683	0.199256	1.73952e-62	-3.33575
EmuJ_000202600	Tubulin beta chain [Source:UniProtKB/TrEMBL;Acc:A0A087W137]		535.563	892.172	-0.906763	0.0951717	1.13301e-19	-0.885123	710.388	361.78	-1.35302	0.168018	7.96504e-15	-1.34128
EmuJ_000202700	Zinc finger protein [Source:UniProtKB/TrEMBL;Acc:A0A087W0U3]		48.9679	51.3698	-0.243106	0.234065	0.47255	-0.211792	20.2358	25.1043	-0.0635105	0.260429	0.863145	-0.0622039
EmuJ_000202800	14 kDa subunit splicing factor 3b [Source:UniProtKB/TrEMBL;Acc:A0A087W0N6]		166.728	142.373	0.0559876	0.0949419	0.707166	0.0546578	98.3469	136.615	0.0979768	0.170926	0.66293	0.0970972
EmuJ_000203000	Epidermal growth factor receptor kinase [Source:UniProtKB/TrEMBL;Acc:A0A087W156]		75.6343	123.105	-0.86995	0.215781	0.000383542	-0.77279	481.67	129.296	-2.2671	0.222029	2.93742e-23	-2.23296
EmuJ_000203200	4 Hydroxybutyrate coenzyme A transferase [Source:UniProtKB/TrEMBL;Acc:A0A087W108]		11.6311	17.6768	-0.778508	0.186971	0.000231	-0.711419	8.28789	20.4912	0.929279	0.466608	0.0809928	0.870385
EmuJ_000203400	Collagen alpha 1V chain [Source:UniProtKB/TrEMBL;Acc:A0A087W140]		8.03078	13.7033	-0.94169	0.138573	2.19659e-10	-0.895285	34.6489	243.364	2.42164	0.248784	3.24139e-21	2.37602
EmuJ_000203500	Expressed protein [Source:UniProtKB/TrEMBL;Acc:A0A087W0V7]		95.6838	153.758	-0.855167	0.154637	4.03704e-07	-0.80332	94.9097	35.529	-1.78876	0.268079	1.69618e-10	-1.74978
EmuJ_000203600	Calcium binding protein 39 [Source:UniProtKB/TrEMBL;Acc:A0A087W0P8]		148.105	256.899	-0.963862	0.146588	9.19049e-10	-0.911016	323.684	98.9115	-2.07732	0.296452	1.81535e-11	-2.02221
EmuJ_000203700	Choline transporter protein 2 [Source:UniProtKB/TrEMBL;Acc:A0A087W176]		164.672	300.427	-1.03919	0.0746078	1.32827e-41	-1.02381	195.994	206.48	-0.297068	0.117471	0.0233458	-0.295802
EmuJ_000203800	Expressed conserved protein [Source:UniProtKB/TrEMBL;Acc:A0A087W112]		20.0492	27.3467	-0.620245	0.350368	0.174952	-0.465802	94.0126	631.358	2.36028	0.329987	6.64157e-12	2.28313
EmuJ_000203900	Transmembrane gtpase mfn mitofusin 1 fzo [Source:UniProtKB/TrEMBL;Acc:A0A087W143]		147.718	138.275	-0.0751762	0.101022	0.624133	-0.0731609	80.0983	173.363	0.737892	0.148504	2.84281e-06	0.732879
EmuJ_000204000	tRNA guanine N7 methyltransferase subunit [Source:UniProtKB/TrEMBL;Acc:A0A087W0W2]		128.899	121.903	-0.0906336	0.0844974	0.456816	-0.08892	88.1139	163.254	0.520723	0.178852	0.00821715	0.515607
EmuJ_000204100	p53 transcription factor DNA binding [Source:UniProtKB/TrEMBL;Acc:A0A087W0Q2]		141.119	171.806	-0.453349	0.134073	0.00370636	-0.432369	219.469	120.879	-1.24396	0.226098	1.83298e-07	-1.22454
EmuJ_000204300	Locus tagral transcription factor 3C polypeptide [Source:UniProtKB/TrEMBL;Acc:A0A087W180]		29.3795	20.9628	0.316428	0.117802	0.0262081	0.305004	16.3708	32.62	0.615342	0.162686	0.000461738	0.610334
EmuJ_000204400	Nuclear transcription factor Y subunit beta [Source:UniProtKB/TrEMBL;Acc:A0A087W114]		204.413	165.8	0.1302	0.0759638	0.192122	0.128203	192.971	239.99	-0.0583725	0.141489	0.758655	-0.0580123
EmuJ_000204500	Potassium voltage gated channel protein [Source:UniProtKB/TrEMBL;Acc:A0A087W147]		1.5734	0.966076	0.532631	0.418272	0.360192	0.361815	1.17066	8.77283	2.5176	0.409738	4.73111e-09	2.39318
EmuJ_000204600	Potassium voltage gated channel subfamily D [Source:UniProtKB/TrEMBL;Acc:A0A087W0W5]		2.07726	1.75242	0.0813747	0.589467	0.939349	0.0419577	1.53791	6.85939	1.76172	0.62631	0.0109347	1.57189
EmuJ_000204800	Actin-related protein 2/3 complex subunit 4 [Source:UniProtKB/TrEMBL;Acc:A0A087W0Q6]		214.47	224.676	-0.238523	0.0839086	0.0175429	-0.234074	353.804	199.195	-1.20369	0.146055	1.75247e-15	-1.19578
EmuJ_000204900	Mitochondrial ribosomal protein l43 [Source:UniProtKB/TrEMBL;Acc:A0A087W185]		78.934	71.6727	-0.0323241	0.10794	0.856842	-0.0313386	51.0597	57.8468	-0.189267	0.253934	0.559827	-0.185559
EmuJ_000205000	Protocadherin 1 [Source:UniProtKB/TrEMBL;Acc:A0A087W118]		27.2922	15.4274	0.652203	0.117988	4.08256e-07	0.628582	10.5519	25.6952	0.907392	0.327714	0.0123571	0.878163
EmuJ_000205100	Soluble guanylate cyclase gcy [Source:UniProtKB/TrEMBL;Acc:A0A087W151]		61.4926	48.2539	0.178575	0.0900228	0.119883	0.174752	49.5517	65.4403	0.0265518	0.140026	0.895251	0.0263913
EmuJ_000205200	Expressed conserved protein [Source:UniProtKB/TrEMBL;Acc:A0A087W0X0], Neuropeptide [Source: Koziol et. al. 2016]		67.2029	12.1731	2.29495	0.2654	2.44752e-16	1.92951	6.91091	75.9695	3.08924	0.422183	2.05437e-12	2.92706
EmuJ_000205300	Phosphorylase b kinase regulatory subunit [Source:UniProtKB/TrEMBL;Acc:A0A087W0Q7]		81.513	110.118	-0.604314	0.122129	7.62984e-06	-0.580927	145.236	124.566	-0.593961	0.2329	0.0221631	-0.584135
EmuJ_000205400	SANT DNA binding [Source:UniProtKB/TrEMBL;Acc:A0A087W192]		146.64	126.842	0.0376612	0.100885	0.819198	0.0366541	159.11	165.464	-0.319168	0.129431	0.0274327	-0.317519
EmuJ_000205500	Calpain 5 [Source:UniProtKB/TrEMBL;Acc:A0A087W120]		54.1844	68.4528	-0.507266	0.119163	0.000158511	-0.488538	66.4961	69.2514	-0.292092	0.344013	0.499192	-0.281748
EmuJ_000205600	Hepatocellular carcinoma associated antigen 59 [Source:UniProtKB/TrEMBL;Acc:A0A087W154]		71.7882	65.9673	-0.048995	0.116581	0.795171	-0.0472611	64.0294	87.7055	0.105199	0.36601	0.835516	0.101001
EmuJ_000205700	Mechanosensory protein 2 [Source:UniProtKB/TrEMBL;Acc:A0A087W0X2]		9.3917	8.33842	-0.0026039	0.228594	0.994559	-0.00228222	5.25931	85.8376	3.66478	0.238205	1.09873e-51	3.6012
EmuJ_000205800	Expressed protein [Source:UniProtKB/TrEMBL;Acc:A0A087W0R2]		8.15205	7.30514	-0.0219276	0.414216	0.975975	-0.0149934	1.37551	26.6031	4.00754	0.601776	1.84668e-10	3.60619
EmuJ_000205900			0	0	NA	NA	NA	NA	0	0.0546183	0.935546	4.08047	NA	0.151778
EmuJ_000206000	Kinesin associated protein 3 [Source:UniProtKB/TrEMBL;Acc:A0A087W123]		13.3897	11.0347	0.104974	0.148661	0.645713	0.099067	10.6615	25.0121	0.857721	0.210727	0.000151456	0.846056
EmuJ_000206200			0.0339568	0	0.942429	4.08047	NA	0.0205134	0.0428363	0.0883822	0.985117	3.31654	0.830055	0.191045
EmuJ_000206300			0	0.0464549	-0.981124	4.08047	NA	-0.0213556	0.0418499	0.251727	1.99637	2.9234	0.5979	0.542934
EmuJ_000206400	C type lectin domian containing protein [Source:UniProtKB/TrEMBL;Acc:A0A087W0R5]		0.121258	0.0896048	0.244224	1.31142	NA	0.0434129	0.0371357	15.0488	8.49332	1.04408	4.12336e-15	6.98908
EmuJ_000206500	Serine/threonine-protein phosphatase [Source:UniProtKB/TrEMBL;Acc:A0A087W1A3]		0	0.0301889	-0.981124	4.08047	NA	-0.0213556	0	0.0522551	0.935546	4.08047	NA	0.151778
EmuJ_000206600	Serine/threonine-protein phosphatase [Source:UniProtKB/TrEMBL;Acc:A0A087W126]		0.435965	0.341526	0.175443	0.873034	0.907455	0.0574532	0.223441	1.27724	2.12926	0.920748	0.0398901	1.69073
EmuJ_000206700	Ankyrin repeat domain containing protein [Source:UniProtKB/TrEMBL;Acc:A0A087W161]		146.855	140.652	-0.109112	0.0804818	0.322695	-0.107237	133.965	226.725	0.384655	0.11371	0.00189342	0.383118
EmuJ_000206800	MAM [Source:UniProtKB/TrEMBL;Acc:A0A087W0Y0]		10.2047	8.89853	0.0230528	0.167692	0.939358	0.0214274	7.81974	15.1553	0.571682	0.294346	0.0895191	0.556721
EmuJ_000206900			3.72399	2.81346	0.231756	0.46792	0.757465	0.145708	2.22447	6.59199	1.21713	0.795441	0.192546	1.01615
EmuJ_000207000	MAM [Source:UniProtKB/TrEMBL;Acc:A0A087W1A7]		5.42092	4.85355	-0.0134764	0.169561	0.963593	-0.0125062	2.68678	7.72369	1.136	0.368192	0.00490667	1.0903
EmuJ_000207100	MAM [Source:UniProtKB/TrEMBL;Acc:A0A087W130]		71.0098	60.1428	0.0681363	0.0883188	0.611347	0.0667314	89.9641	161.753	0.46274	0.185976	0.0259368	0.457829
EmuJ_000207200	Expressed conserved protein [Source:UniProtKB/TrEMBL;Acc:A0A087W165]		41.1614	32.4072	0.171749	0.184184	0.528318	0.157343	74.152	43.7345	-1.14526	0.30085	0.000420793	-1.11397
EmuJ_000207300	Ras protein Rap 1b [Source:UniProtKB/TrEMBL;Acc:A0A087W0Y2]		313.844	454.307	-0.702726	0.170333	0.000267599	-0.651686	214.25	173.014	-0.672674	0.223315	0.00613298	-0.662427
EmuJ_000207400	Expressed conserved protein [Source:UniProtKB/TrEMBL;Acc:A0A087W0S1]		43.744	44.6781	-0.202187	0.14074	0.289062	-0.191926	52.5921	216.95	1.68269	0.290497	3.68105e-08	1.63977
EmuJ_000207900	Oligomeric Golgi complex subunit 6 [Source:UniProtKB/TrEMBL;Acc:A0A087W1B1]		278.7	257.438	-0.0570057	0.0731269	0.606663	-0.0561946	280.801	388.898	0.0932698	0.125395	0.560757	0.0928171
EmuJ_000208000	Ubiquitin conjugating enzyme E2 A [Source:UniProtKB/TrEMBL;Acc:A0A087W131]		52.6246	45.5703	0.0362878	0.125456	0.862543	0.0348089	46.5859	40.0772	-0.593618	0.196431	0.00595342	-0.586585
EmuJ_000208200	Neurogenic locus notch protein [Source:UniProtKB/TrEMBL;Acc:A0A087W168]		32.8102	36.7404	-0.334472	0.169723	0.122776	-0.310343	60.8347	60.4284	-0.387939	0.2488	0.183292	-0.380632
EmuJ_000208300	Mrna capping enzyme [Source:UniProtKB/TrEMBL;Acc:A0A087W0Y6]		63.2897	58.1383	-0.0489032	0.0897546	0.73262	-0.0478625	68.9764	84.3466	-0.083815	0.147999	0.667305	-0.0832496
EmuJ_000208400	F box:WD repeat containing protein [Source:UniProtKB/TrEMBL;Acc:A0A087W0S4]		66.0084	61.5372	-0.0708205	0.0997648	0.643822	-0.068968	69.8536	124.898	0.465629	0.272366	0.140402	0.45516
EmuJ_000208420	Hypothetical transcript [Source:UniProtKB/TrEMBL;Acc:A0A087W1B6]		78.5476	63.4596	0.136079	0.0921416	0.272564	0.133031	69.1329	129.769	0.528333	0.333209	0.174796	0.510739
EmuJ_000208500	Ribonuclease H2 subunit C [Source:UniProtKB/TrEMBL;Acc:A0A087W135]		115.456	103.911	-0.018711	0.133197	0.938403	-0.0178559	75.1152	126.104	0.379624	0.24987	0.195847	0.372403
EmuJ_000208600	Septin 7 [Source:UniProtKB/TrEMBL;Acc:A0A087W172]		226.426	134.344	0.58156	0.0824732	4.01021e-11	0.571076	75.3771	133.641	0.441831	0.222002	0.0812373	0.435182
EmuJ_000208900	Prokaryotic membrane lipoprotein lipid [Source:UniProtKB/TrEMBL;Acc:A0A087W0Y8]		3.41125	2.56111	0.239265	0.670111	0.828161	0.10817	1.57568	1.96491	-0.080798	1.10463	0.960119	-0.0587386
EmuJ_000209000	40S ribosomal protein S12 [Source:UniProtKB/TrEMBL;Acc:A0A087W0S6]		328.134	313.239	-0.104046	0.0954151	0.447513	-0.10155	22.6382	13.7925	-1.09535	0.458018	0.0329824	-1.02813
EmuJ_000209100			37.4347	43.2961	-0.382948	0.120728	0.0070353	-0.368456	103.924	68.5971	-0.989414	0.252806	0.000279981	-0.970186
EmuJ_000209200	Expressed protein [Source:UniProtKB/TrEMBL;Acc:A0A087W138]		36.085	36.2346	-0.17788	0.16712	0.460758	-0.165412	116.136	63.8855	-1.24799	0.307337	0.000157446	-1.21246
EmuJ_000209300			49.7971	36.0796	0.293778	0.187164	0.237736	0.268399	21.0627	31.0527	0.179195	0.568947	0.819299	0.162774
EmuJ_000209350	Copine 9 [Source:UniProtKB/TrEMBL;Acc:A0A087W0Z2]		96.7087	117.265	-0.447847	0.16567	0.025164	-0.416953	94.4784	140.117	0.179506	0.322786	0.671799	0.173886
EmuJ_000209400	Copine 9 [Source:UniProtKB/TrEMBL;Acc:A0A087W0S9]		70.5274	87.0706	-0.471928	0.205018	0.0645002	-0.42382	63.7209	93.3449	0.171904	0.25401	0.601503	0.168529
EmuJ_000209500	UDP galactose transporter [Source:UniProtKB/TrEMBL;Acc:A0A087W1C5]		81.1899	82.195	-0.189098	0.0759381	0.0427821	-0.186199	83.6195	74.7184	-0.539835	0.152157	0.00107401	-0.535987
EmuJ_000209600	Histone H2A [Source:UniProtKB/TrEMBL;Acc:A0A087W142]		301.901	154.514	0.79313	0.121597	1.27046e-09	0.762696	127.546	90.5632	-0.871305	0.271027	0.0032946	-0.851902
EmuJ_000209700	Chloride channel protein [Source:UniProtKB/TrEMBL;Acc:A0A087W182]		65.5994	193.837	-1.7342	0.109423	9.32985e-54	-1.67991	341.838	80.1682	-2.46975	0.125939	2.12229e-83	-2.45766
EmuJ_000209800	Barrier to autointegration factor [Source:UniProtKB/TrEMBL;Acc:A0A087W0Z4]		468.497	348.186	0.25622	0.0803445	0.0066854	0.251832	347.175	400.885	-0.167787	0.149768	0.356586	-0.166627
EmuJ_000209900	Signal recognition particle subunit SRP72 [Source:UniProtKB/TrEMBL;Acc:A0A087W0T2]		89.2363	71.4124	0.149337	0.0846302	0.176589	0.146505	80.6938	69.147	-0.599484	0.121942	3.67244e-06	-0.596732
EmuJ_000210000	tRNA cytosine34 C5 methyltransferase [Source:UniProtKB/TrEMBL;Acc:A0A087W1D2]		121.85	75.9959	0.509549	0.0802769	3.69823e-09	0.500837	93.9706	62.0521	-0.978058	0.147615	2.2953e-10	-0.971493
EmuJ_000210100	Radial spoke head protein 4 A [Source:UniProtKB/TrEMBL;Acc:A0A087W146]		29.4502	25.2299	0.0497436	0.158444	0.849069	0.0465876	18.8664	45.534	0.898108	0.240098	0.000537755	0.882308
EmuJ_000210200	Exportin 5 [Source:UniProtKB/TrEMBL;Acc:A0A087W184]		73.9703	45.8359	0.518061	0.0923876	2.64939e-07	0.506395	46.2545	79.0975	0.392746	0.156299	0.0243478	0.389793
EmuJ_000210300	Lysine specific histone demethylase 1A [Source:UniProtKB/TrEMBL;Acc:A0A087W0T4]		18.5286	19.2121	-0.2253	0.131256	0.191239	-0.215292	46.7946	41.9594	-0.530402	0.225308	0.036203	-0.522181
EmuJ_000210400	Expressed conserved protein [Source:UniProtKB/TrEMBL;Acc:A0A087W1D4]		123.454	78.5655	0.481484	0.34281	0.301885	0.365474	132.177	5.19051	-5.06156	0.422271	1.01024e-31	-4.79528
EmuJ_000210500			5.98524	3.23049	0.723653	0.509981	0.295821	0.425367	8.99011	0.541552	-4.32073	0.890585	5.00948e-06	-3.52667
EmuJ_000210600	Expressed conserved protein [Source:UniProtKB/TrEMBL;Acc:A0A087W188]		93.8442	74.657	0.160434	0.234237	0.657063	0.139734	72.9877	279.675	1.56645	0.173508	2.17887e-18	1.55195
EmuJ_000210800			0.183886	0.318127	-0.984336	1.52503	NA	-0.137038	0.101082	0.645368	2.21107	2.14987	0.401878	0.914244
EmuJ_000210900	Expressed protein [Source:UniProtKB/TrEMBL;Acc:A0A087W0T7]		3.64782	2.90317	0.157746	0.593835	0.875409	0.0807911	9.43365	11.0133	-0.131333	0.766893	0.904725	-0.111102
EmuJ_000211000	WD repeat containing antisense to TP53 [Source:UniProtKB/TrEMBL;Acc:A0A087W1D9]		107.067	102.308	-0.104923	0.092397	0.425027	-0.102559	79.5371	132.175	0.362624	0.163475	0.0496305	0.359644
EmuJ_000211050	Iron sulfur cluster assembly 2 [Source:UniProtKB/TrEMBL;Acc:A0A087W153]		84.1391	92.7829	-0.312244	0.133548	0.059756	-0.297904	55.4824	58.545	-0.29808	0.186654	0.171444	-0.294892
EmuJ_000211100	Iron sulfur cluster assembly 2 [Source:UniProtKB/TrEMBL;Acc:A0A087W193]		29.2779	23.8409	0.124305	0.0928839	0.330172	0.121476	30.5445	47.7211	0.268028	0.152203	0.127757	0.266116
EmuJ_000211200	Serine/threonine-protein phosphatase [Source:UniProtKB/TrEMBL;Acc:A0A087W102]		2.3884	1.43553	0.564769	0.290721	0.129302	0.459918	1.0355	40.7375	4.88087	0.365966	4.58285e-39	4.68921
EmuJ_000211300	Protein Wnt [Source:UniProtKB/TrEMBL;Acc:A0A087W0U0] Wnt4		31.7579	18.2384	0.629981	0.154813	0.000331066	0.591703	30.9433	109.678	1.4514	0.192503	4.04447e-13	1.43491
EmuJ_000211400	Mitochondrial genome maintenance exonuclease 1 [Source:UniProtKB/TrEMBL;Acc:A0A087W1E4]		58.0705	41.5572	0.310172	0.127715	0.0489787	0.297093	45.5979	102.554	0.792607	0.171092	1.38479e-05	0.785473
EmuJ_000211500	von Willebrand factor type C [Source:UniProtKB/TrEMBL;Acc:A0A087W159]		3.21765	3.2599	-0.190747	0.196581	0.507777	-0.172734	13.7444	106.176	2.56305	0.308624	1.0466e-15	2.48943
EmuJ_000211600	Helicase [Source:UniProtKB/TrEMBL;Acc:A0A087W195]		24.487	18.5672	0.226078	0.111112	0.109119	0.218788	18.016	32.2721	0.460481	0.154368	0.00668019	0.457103
EmuJ_000211700			0.220024	0.202299	-0.0374428	1.51026	NA	-0.00522225	0.166495	0.234786	0.143787	2.29146	0.965408	0.0548206
EmuJ_000211800	rRNA processing protein UTP23 [Source:UniProtKB/TrEMBL;Acc:A0A087W0U2]		46.5203	49.3491	-0.255942	0.141803	0.164671	-0.242766	29.3873	36.5858	-0.0599077	0.203773	0.831704	-0.0591472
EmuJ_000211900	Kinesin light chain 4 [Source:UniProtKB/TrEMBL;Acc:A0A087W1F0]		116.13	175.774	-0.768731	0.102869	2.14662e-12	-0.747383	329.631	172.528	-1.31187	0.15666	5.97879e-16	-1.30196
EmuJ_000212000	Serine:threonine protein kinase MRCK beta [Source:UniProtKB/TrEMBL;Acc:A0A087W163]		26.5248	20.6832	0.186998	0.142933	0.344295	0.177227	23.2579	47.8413	0.660794	0.23611	0.0113837	0.649566
EmuJ_000212100	Coiled coil domain containing protein 151 [Source:UniProtKB/TrEMBL;Acc:A0A087W1A0]		0.995913	1.19003	-0.433534	0.476391	0.539542	-0.269007	0.0791015	5.93378	6.00594	0.874817	4.72517e-11	4.96844
EmuJ_000212300	Tyrosine protein kinase otk [Source:UniProtKB/TrEMBL;Acc:A0A087W107] ptk7		350.208	143.931	1.11201	0.12167	3.6749e-18	1.06928	82	550.086	2.36154	0.240018	1.17296e-21	2.32008
EmuJ_000212400			0	0	NA	NA	NA	NA	0.0642542	2.98442	4.76066	1.55945	0.00542201	2.81799
EmuJ_000212500	Expressed protein [Source:UniProtKB/TrEMBL;Acc:A0A087W1F5]		72.7956	11.2282	2.52746	0.224872	3.03644e-27	2.22571	0.142088	4.74743	4.54103	1.28819	0.00116028	3.15915
EmuJ_000212600	DNA helicase [Source:UniProtKB/TrEMBL;Acc:A0A087W167]		103.422	57.0725	0.685719	0.0804083	6.56865e-16	0.673958	52.9065	84.4475	0.29978	0.172906	0.134362	0.297028
EmuJ_000212700	Major egg antigen p40; Putative hsp20 [Source:UniProtKB/TrEMBL;Acc:B5BV14]		74.5786	35.5846	0.895822	0.176023	3.8881e-06	0.826697	99.2367	2357.76	4.2022	0.190957	9.0042e-105	4.1552
EmuJ_000212900	Dynactin 5 p25 [Source:UniProtKB/TrEMBL;Acc:A0A087W1A6]		105.515	66.2878	0.50027	0.0992301	4.87352e-06	0.487315	84.1577	94.491	-0.208224	0.140945	0.209648	-0.206948
EmuJ_000213000	Derlin [Source:UniProtKB/TrEMBL;Acc:A0A087W111]		72.5127	54.8036	0.231933	0.172084	0.326188	0.214764	73.8656	67.0321	-0.51736	0.234842	0.0512863	-0.508651
EmuJ_000213100	Ankyrin repeat family A protein 2 [Source:UniProtKB/TrEMBL;Acc:A0A087W0U8]		56.9136	39.3046	0.361201	0.130101	0.0208985	0.345424	45.5962	52.6146	-0.167398	0.208096	0.52482	-0.165183
EmuJ_000213200	Syntaxin 1a [Source:UniProtKB/TrEMBL;Acc:A0A087W1F9]		30.8727	30.7225	-0.166768	0.157204	0.462113	-0.156344	21.5615	65.8238	1.23076	0.198034	3.07841e-09	1.216
EmuJ_000213300	Syntaxin [Source:UniProtKB/TrEMBL;Acc:A0A087W171]		16.419	15.8598	-0.12223	0.227276	0.735518	-0.107276	3.74319	76.8627	4.04107	0.338578	1.84235e-31	3.90171
EmuJ_000213500	Fasciculation and elongation protein zeta [Source:UniProtKB/TrEMBL;Acc:A0A087W1B0]		45.6181	42.3175	-0.0633266	0.136959	0.774784	-0.0602754	38.435	83.8699	0.750972	0.162484	1.45394e-05	0.744874
EmuJ_000213600			122.707	115.125	-0.0787791	0.102536	0.613252	-0.0766052	97.7813	190.903	0.590956	0.125797	1.0281e-05	0.588069
EmuJ_000213750	DNA-directed RNA polymerases I, II, and III subunit RPABC5 [Source:UniProtKB/TrEMBL;Acc:A0A087W0V2]		49.7794	37.4474	0.235185	0.223711	0.466582	0.207219	21.3167	15.1915	-0.87167	0.426144	0.0721579	-0.824875
EmuJ_000213800	Expressed conserved protein [Source:UniProtKB/TrEMBL;Acc:A0A087W1G3]		278.263	263.461	-0.0933554	0.109005	0.566191	-0.0904542	287.112	237.618	-0.647631	0.140549	1.54802e-05	-0.643686
EmuJ_000213900	Dis3 exonuclease 2 [Source:UniProtKB/TrEMBL;Acc:A0A087W173]		41.4065	35.5676	0.0482015	0.109223	0.785578	0.0466978	37.7495	55.753	0.180263	0.185464	0.432227	0.17836
EmuJ_000213950	Ribonuclease II R [Source:UniProtKB/TrEMBL;Acc:A0A087W1B5]		36.7717	30.8079	0.083909	0.0822494	0.481307	0.0824042	29.0892	53.5125	0.500594	0.157359	0.00366025	0.496778
EmuJ_000214000	DH domain containing protein [Source:UniProtKB/TrEMBL;Acc:A0A087W119]		35.9447	42.9625	-0.428617	0.213418	0.114444	-0.381687	46.0699	90.523	0.594808	0.244031	0.0294751	0.58402
EmuJ_000214100	26S proteasome non ATPase regulatory subunit 5 [Source:UniProtKB/TrEMBL;Acc:A0A087W0V3]		190.722	163.163	0.0540194	0.077736	0.650797	0.0531524	134.382	143.087	-0.286438	0.155143	0.108534	-0.284315
EmuJ_000214200	U3 small nucleolar ribonucleoprotein [Source:UniProtKB/TrEMBL;Acc:A0A087W1G8]		169.575	147.073	0.0351432	0.0947491	0.820636	0.0343117	104.537	82.8948	-0.71127	0.171773	0.000113901	-0.704816
EmuJ_000214300	Receptor type tyrosine protein phosphatase zeta [Source:UniProtKB/TrEMBL;Acc:A0A087W178]		3.09359	2.12429	0.367772	0.219127	0.203271	0.325604	2.39141	5.20714	0.748048	0.205833	0.00079407	0.738348
EmuJ_000214400			0	0	NA	NA	NA	NA	0	0	NA	NA	NA	NA
EmuJ_000214500	Expressed protein [Source:UniProtKB/TrEMBL;Acc:A0A087W121]		6.58487	5.67472	0.0449526	0.386214	0.947467	0.0320482	13.5	10.2552	-0.775297	0.529869	0.214406	-0.713204
EmuJ_000214600	Pre mRNA splicing factor ATP dependent [Source:UniProtKB/TrEMBL;Acc:A0A087W0V8]		66.2493	54.8783	0.0997789	0.0799783	0.372362	0.0980854	59.3986	91.8181	0.249957	0.162973	0.191365	0.247916
EmuJ_000214700	EF hand domain containing family member A2 [Source:UniProtKB/TrEMBL;Acc:A0A087W1H2]		85.0076	67.727	0.157019	0.115594	0.321768	0.151552	78.1509	116.529	0.201828	0.181324	0.359808	0.199789
EmuJ_000214800	Mitochondrial ribosomal protein l24 [Source:UniProtKB/TrEMBL;Acc:A0A087W183]		69.0071	60.9088	0.00793649	0.111161	0.967081	0.00768035	82.5833	70.9648	-0.593686	0.198103	0.00641746	-0.586538
EmuJ_000214900	DNA directed RNA polymerase III subunit RPC6 [Source:UniProtKB/TrEMBL;Acc:A0A087W1C3]		45.8976	36.8544	0.145102	0.11563	0.369019	0.140048	32.7588	36.3721	-0.222743	0.178448	0.298274	-0.220564
EmuJ_000215000	Integrin alpha 3 [Source:UniProtKB/TrEMBL;Acc:A0A087W124]		10.1553	9.15238	-0.0226595	0.175472	0.942898	-0.0209213	7.11603	63.0362	2.75559	0.321349	1.11287e-16	2.66997
EmuJ_000215100	Coiled coil domain containing protein [Source:UniProtKB/TrEMBL;Acc:A0A087W0W0]		3.90627	2.68312	0.370384	0.203219	0.159258	0.333245	3.04147	18.979	2.27185	0.342511	2.19599e-10	2.19236
EmuJ_000215200	Potassium voltage gated channel subfamily D [Source:UniProtKB/TrEMBL;Acc:A0A087W1H7]		2.19821	1.01591	0.942396	0.530678	0.172991	0.535296	1.26611	10.5891	2.66892	0.537141	2.84281e-06	2.45035
EmuJ_000215300			0.768661	0.496288	0.473152	0.855164	0.727786	0.159063	0.386547	15.5273	4.86652	0.684529	9.0027e-12	4.27375
EmuJ_000215400	N alpha acetyltransferase 50 NatE catalytic [Source:UniProtKB/TrEMBL;Acc:A0A087W1C7]		71.395	64.1665	-0.0182674	0.119058	0.932454	-0.0175943	71.52	44.6712	-1.05402	0.187604	9.72519e-08	-1.04262
EmuJ_000215500	Armadillo repeat containing protein 8 [Source:UniProtKB/TrEMBL;Acc:A0A087W127]		37.9409	40.6971	-0.270935	0.141755	0.136244	-0.256995	74.8455	89.7706	-0.107158	0.233898	0.730381	-0.105371
EmuJ_000215600			80.7679	89.0877	-0.311681	0.145193	0.0877356	-0.294899	84.0791	192.826	0.8295	0.211335	0.000267886	0.818172
EmuJ_000215700			1.20558	0.82235	0.39154	0.97002	NA	0.110589	3.45882	5.07552	0.184246	0.824115	0.87487	0.151929
EmuJ_000215800	Neurexin 4 [Source:UniProtKB/TrEMBL;Acc:A0A087W194]		27.1604	30.3008	-0.32856	0.176964	0.149944	-0.302953	14.8584	51.3357	1.41525	0.179444	2.90565e-14	1.40124
EmuJ_000215900	GATA binding factor 2 [Source:UniProtKB/TrEMBL;Acc:A0A087W1D1]		11.8507	7.41658	0.50515	0.13302	0.00093555	0.482124	4.17602	23.3403	2.10677	0.377284	1.17185e-07	2.01802
EmuJ_000216000	EGF type 3 [Source:UniProtKB/TrEMBL;Acc:A0A087W129]		1.61922	1.62532	-0.172404	0.260131	0.669158	-0.145758	1.47962	1.69063	-0.184529	0.416373	0.740136	-0.175149
EmuJ_000216100	Expressed protein [Source:UniProtKB/TrEMBL;Acc:A0A087W0W8]		118.528	119.846	-0.187844	0.1123	0.204921	-0.181661	76.4558	100.29	0.0189255	0.221568	0.95279	0.0186414
EmuJ_000216200	GYF domain containing protein [Source:UniProtKB/TrEMBL;Acc:A0A087W1I5]		83.3149	83.6995	-0.177315	0.0888962	0.117538	-0.173611	73.4596	114.398	0.26996	0.271143	0.41932	0.263944
EmuJ_000216300			20.4968	19.1104	-0.074446	0.269798	0.870141	-0.0622264	21.5752	21.5136	-0.379967	0.285217	0.263623	-0.370628
EmuJ_000216400	Calcium dependent secretion activator 1 [Source:UniProtKB/TrEMBL;Acc:A0A087W1D8]		20.8693	21.133	-0.190051	0.0899941	0.0940252	-0.185986	18.757	28.6769	0.233598	0.35905	0.616063	0.22462
EmuJ_000216600	Pre mRNA splicing factor 38B [Source:UniProtKB/TrEMBL;Acc:A0A087W133]		73.8158	64.8943	0.0128714	0.126713	0.954715	0.0123368	60.5148	77.1281	-0.0241437	0.137392	0.902365	-0.0240032
EmuJ_000216700	Oligomeric golgi complex subunit 5 [Source:UniProtKB/TrEMBL;Acc:A0A087W0X1]		51.5321	49.7748	-0.121897	0.0869037	0.302741	-0.119462	50.1978	47.5085	-0.449077	0.169596	0.017146	-0.445106
EmuJ_000216800	Expressed conserved protein [Source:UniProtKB/TrEMBL;Acc:A0A087W1I8]		0.402382	0.721854	-1.01338	1.19748	NA	-0.209509	0.164206	1.2369	2.62589	1.71815	0.193125	1.38072
EmuJ_000216900			0	0	NA	NA	NA	NA	0	0	NA	NA	NA	NA
EmuJ_000217000	Oligomeric golgi complex subunit 5 [Source:UniProtKB/TrEMBL;Acc:A0A087W1E1]		0.896727	3.62718	-2.18165	0.577113	0.000991728	-1.14978	0.914687	2.76503	1.19293	0.607052	0.0854191	1.0713
EmuJ_000217200	Expressed conserved protein [Source:UniProtKB/TrEMBL;Acc:A0A087W134]		29.2612	53.477	-1.04219	0.419478	0.0433175	-0.705664	40.8964	24.4953	-1.11447	0.284189	0.0002715	-1.08713
EmuJ_000217400	Mothers against decapentaplegic homolog [Source:UniProtKB/TrEMBL;Acc:A0A087W0X7] EmSmadD		55.3082	45.413	0.113324	0.147679	0.613702	0.107025	87.1525	85.1417	-0.407718	0.173862	0.036957	-0.403932
EmuJ_000217500	Transcription factor fork head [Source:UniProtKB/TrEMBL;Acc:A0A087W1J3]		1.74541	1.1522	0.425329	0.398033	0.459014	0.298027	0.627326	2.62062	1.68777	0.619497	0.0139679	1.50842
EmuJ_000217600	Peptidase C15 pyroglutamyl peptidase I [Source:UniProtKB/TrEMBL;Acc:A0A087W1A5]		41.1247	33.1581	0.140539	0.152688	0.534235	0.132216	37.6104	32.1564	-0.600285	0.182334	0.00255333	-0.594159
EmuJ_000217700	Ribosomal protein l5 [Source:UniProtKB/TrEMBL;Acc:A0A087W1E5]		1202.13	1058.11	0.0122256	0.100524	0.945441	0.011901	1032	795.066	-0.753031	0.202725	0.000592125	-0.743554
EmuJ_000217800	Monoacylglycerol lipase abhd12 [Source:UniProtKB/TrEMBL;Acc:A0A087W139]		128.476	49.0251	1.22044	0.173386	4.35728e-11	1.1288	14.543	36.1281	0.939504	0.219741	6.54209e-05	0.925655
EmuJ_000217900	Lysyl oxidase [Source:UniProtKB/TrEMBL;Acc:A0A087W0Y1]		1.28034	2.32331	-1.03761	0.531989	0.127317	-0.587578	0.237254	9.79166	4.92741	0.487671	8.64308e-23	4.60319
EmuJ_000218000	EF HAND 1 calcium binding site [Source:UniProtKB/TrEMBL;Acc:A0A087W1J7]		11.1239	13.3359	-0.437687	0.405045	0.452401	-0.303465	0.654595	7.85847	3.22174	0.850161	0.000449532	2.64527
EmuJ_000218100			13.7295	7.89537	0.625738	0.195488	0.00645232	0.567216	4.17543	5.27058	-0.0478197	0.395061	0.931596	-0.0456177
EmuJ_000218200	E3 ubiquitin protein ligase UBR7 [Source:UniProtKB/TrEMBL;Acc:A0A087W1E8]		134.035	103.907	0.195485	0.111755	0.181225	0.18911	110.66	93.7539	-0.616575	0.14638	8.49094e-05	-0.612504
EmuJ_000218300	Nucleolar protein nol1:nop2 [Source:UniProtKB/TrEMBL;Acc:A0A087W144]		136.312	108.545	0.155007	0.145735	0.461124	0.146604	110.656	105.475	-0.447523	0.167969	0.0164235	-0.443641
EmuJ_000218400	Integrin linked kinase associated [Source:UniProtKB/TrEMBL;Acc:A0A087W0Y3]		140.99	140.214	-0.163483	0.0934264	0.181118	-0.15972	137.476	259.422	0.543579	0.158134	0.00157433	0.539395
EmuJ_000218500	Connective tissue growth factor [Source:UniProtKB/TrEMBL;Acc:A0A087W1K1]		23.238	23.2074	-0.167674	0.161021	0.471285	-0.156705	15.3869	40.7096	1.02905	0.201244	1.38666e-06	1.01628
EmuJ_000218600	Smad nuclear interacting protein 1 [Source:UniProtKB/TrEMBL;Acc:A0A087W1B7]		44.9191	44.4538	-0.157155	0.113545	0.311001	-0.15187	50.8788	43.0317	-0.617045	0.169485	0.000775509	-0.611589
EmuJ_000218700	Transmembrane protein SKG6 [Source:UniProtKB/TrEMBL;Acc:A0A087W1F2]		40.4346	53.7071	-0.577674	0.293257	0.122872	-0.468809	85.9885	68.1345	-0.695876	0.497153	0.237818	-0.646342
EmuJ_000218800	Cyclin dependent kinase 16 [Source:UniProtKB/TrEMBL;Acc:A0A087W148]		17.8044	9.11057	0.791114	0.270677	0.0140728	0.660458	10.557	69.4793	2.34574	0.335363	1.98095e-11	2.26649
EmuJ_000218900	JmjC domain containing protein 4 [Source:UniProtKB/TrEMBL;Acc:A0A087W0Y7]		90.5991	89.3629	-0.151615	0.0775408	0.126198	-0.149194	90.3224	120.617	0.0453585	0.143235	0.819132	0.0450716
EmuJ_000219000	Protein C4 [Source:UniProtKB/TrEMBL;Acc:A0A087W1K6]		0.15826	1.63503	-3.54332	0.788503	5.91465e-05	-1.45923	0.0819474	0.167792	0.620201	2.17948	0.837247	0.252794
EmuJ_000219100	TRP transient receptor potential channel [Source:UniProtKB/TrEMBL;Acc:A0A087W1C2]		1.05906	1.47326	-0.649904	0.348444	0.147714	-0.489685	0.371043	21.4697	5.46273	1.22201	2.85173e-05	3.60415
EmuJ_000219200	Transient receptor potential ion channel A [Source:UniProtKB/TrEMBL;Acc:A0A087W1F7]		0.841604	0.702607	0.0911527	0.460357	0.909084	0.0579755	0.183787	5.19582	4.40049	0.581524	3.28645e-13	3.99676
EmuJ_000219300			51.8481	42.0746	0.130369	0.0925875	0.300154	0.12742	34.8902	56.1229	0.312271	0.154097	0.0752082	0.309989
EmuJ_000219400	GTP binding protein HSR1 [Source:UniProtKB/TrEMBL;Acc:A0A087W0Z1]		38.363	31.8266	0.0969516	0.105123	0.533322	0.0941437	39.0039	43.9571	-0.20212	0.167939	0.316996	-0.200366
EmuJ_000219500			0.650052	0.2505	1.20366	0.614872	0.125663	0.599405	0.105426	0.509572	1.83919	1.1765	0.182052	1.2922
EmuJ_000219600	YdjC protein [Source:UniProtKB/TrEMBL;Acc:A0A087W1C8]		35.6337	24.4745	0.371944	0.167735	0.0764282	0.345681	17.6685	48.121	1.06662	0.251073	7.31957e-05	1.04624
EmuJ_000219700	Alpha actinin [Source:UniProtKB/TrEMBL;Acc:A0A087W1G2]		97.1966	81.0329	0.095938	0.308431	0.850214	0.076333	14.4637	166.655	3.14755	0.334294	6.51311e-20	3.04252
EmuJ_000219800	Expressed protein [Source:UniProtKB/TrEMBL;Acc:A0A087W157]		15.3725	23.6432	-0.794775	0.256711	0.00870173	-0.674848	61.5722	38.6277	-1.02562	0.640585	0.170267	-0.909807
EmuJ_000219900	Sodium and chloride dependent glycine [Source:UniProtKB/TrEMBL;Acc:A0A087W0Z3]		55.8011	40.744	0.281947	0.119058	0.0559678	0.271558	49.3667	80.0143	0.322869	0.220265	0.213587	0.318083
EmuJ_000220000			45.041	35.0546	0.192873	0.196385	0.501285	0.174684	19.6305	36.6959	0.529522	0.317826	0.151708	0.513456
EmuJ_000220100			0	0	NA	NA	NA	NA	0.133286	0	-1.74322	4.04667	NA	-0.315686
EmuJ_000220200	Transporter [Source:UniProtKB/TrEMBL;Acc:A0A087W1G6]		71.0807	34.7569	0.862683	0.220804	0.00062194	0.762317	71.9078	55.645	-0.704966	0.521791	0.255968	-0.65007
EmuJ_000220300	Septin 4 [Source:UniProtKB/TrEMBL;Acc:A0A087W162]		152.304	128.985	0.0673688	0.100706	0.665664	0.0655739	115.56	112.336	-0.420854	0.174656	0.0315508	-0.41691
EmuJ_000220500	Phospholipase B-like [Source:UniProtKB/TrEMBL;Acc:A0A087W0Z8]		104.869	95.6224	-0.0387249	0.0800939	0.763998	-0.0380658	116.635	78.2574	-0.948464	0.133005	7.73113e-12	-0.943286
EmuJ_000220600			339.88	272.361	0.149253	0.124413	0.394056	0.143266	71.1568	68.3421	-0.441816	0.387055	0.346363	-0.422182
EmuJ_000220700	Fez family zinc finger protein 2 [Source:UniProtKB/TrEMBL;Acc:A0A087W1D5]		0.0502106	0.0919084	-0.920375	3.41528	NA	-0.0298701	0	0	NA	NA	NA	NA
EmuJ_000220800	RNA cytidine acetyltransferase [Source:UniProtKB/TrEMBL;Acc:A0A087W1H1]		49.856	32.2706	0.455881	0.0927945	8.98351e-06	0.445526	28.5672	40.0312	0.10767	0.148664	0.572155	0.106937
EmuJ_000220900			4.1496	2.51366	0.553062	0.33167	0.206349	0.426414	1.30269	0.728418	-1.22734	0.768416	0.171403	-1.03814
EmuJ_000221000	SH2 motif [Source:UniProtKB/TrEMBL;Acc:A0A087W101]		61.569	72.5666	-0.406758	0.198084	0.105316	-0.367803	256.113	130.563	-1.34687	0.213684	1.79264e-09	-1.32807
EmuJ_000221100	Expressed protein [Source:UniProtKB/TrEMBL;Acc:A0A087W1M3]		41.436	37.3607	-0.0257319	0.243857	0.952864	-0.0221752	58.8241	44.9623	-0.763765	0.244125	0.00429924	-0.749898
EmuJ_000221200	UbxPUB domain containing protein [Source:UniProtKB/TrEMBL;Acc:A0A087W1E0]		96.3469	84.2368	0.0227784	0.0912352	0.884531	0.0222779	98.6952	62.4678	-1.03482	0.140127	1.26545e-12	-1.02856
EmuJ_000221300			14.8773	7.64906	0.785244	0.252553	0.00838241	0.669966	3.24847	14.7078	1.80048	0.338624	4.88841e-07	1.73882
EmuJ_000221400	Dual specificity mitogen activated protein [Source:UniProtKB/TrEMBL;Acc:A0A087W170]		35.6718	43.538	-0.459714	0.153744	0.0117072	-0.432149	27.6855	132.429	1.87977	0.288737	4.85855e-10	1.83232
EmuJ_000221500	Inhibitor of growth protein [Source:UniProtKB/TrEMBL;Acc:A0A087W103]		247.245	221.355	-0.0106727	0.121032	0.960353	-0.0102668	203.901	156.272	-0.759792	0.115157	2.75516e-10	-0.75668
EmuJ_000221600			7.36374	6.56837	-0.00120702	0.392079	0.998313	-0.000852774	15.6153	2.59436	-2.96705	0.647597	1.73884e-05	-2.62656
EmuJ_000221700	FeS cluster biolocus tagsis [Source:UniProtKB/TrEMBL;Acc:A0A087W1E6]		68.0431	65.7942	-0.122942	0.125466	0.502384	-0.117931	72.1994	61.1301	-0.613871	0.178226	0.0015368	-0.607879
EmuJ_000221800	Protein phosphatase 2C [Source:UniProtKB/TrEMBL;Acc:A0A087W1I2]		71.3226	66.331	-0.0669341	0.0950803	0.646175	-0.0653399	94.39	86.4542	-0.501901	0.179597	0.0115076	-0.496926
EmuJ_000221900	G protein coupled receptor [Source:UniProtKB/TrEMBL;Acc:A0A087W175]		1.36163	0.776398	0.626375	0.649773	0.511414	0.293108	0.212181	55.9912	7.56497	0.546288	4.64335e-42	6.98084
EmuJ_000222000	Ephrin [Source:UniProtKB/TrEMBL;Acc:A0A087W106]		9.40035	5.61634	0.570492	0.2602	0.0803902	0.482393	3.35957	53.5884	3.63854	0.300141	1.99104e-32	3.5389
EmuJ_000222100	Coiled coil domain containing protein 115 [Source:UniProtKB/TrEMBL;Acc:A0A087W1N4]		59.446	51.2407	0.0435942	0.118133	0.821792	0.0420115	52.7432	56.0193	-0.288976	0.18171	0.173325	-0.286044
EmuJ_000222300	Thioredoxin glutathione reductase [Source:UniProtKB/TrEMBL;Acc:A0A087W1F1]		355.91	240.249	0.396346	0.120737	0.00503808	0.381341	312.942	167.133	-1.28036	0.136085	6.95075e-20	-1.27305
EmuJ_000222400	Expressed protein [Source:UniProtKB/TrEMBL;Acc:A0A087W1I6]		100.747	83.1684	0.104371	0.179358	0.711453	0.096034	9.34976	12.39	0.0320434	0.536871	0.967409	0.0293964
EmuJ_000222500			4.79255	5.20327	-0.299165	0.471383	0.682809	-0.187142	24.3305	42.0705	0.416264	0.282992	0.211757	0.406188
EmuJ_000222600	Armadillo type fold [Source:UniProtKB/TrEMBL;Acc:A0A087W110]		142.473	141.286	-0.159457	0.0781383	0.107979	-0.156872	181	116.601	-1.00954	0.15821	1.10341e-09	-1.00176
EmuJ_000222700			4.14697	5.17246	-0.484286	0.342893	0.298507	-0.367537	2.97964	2.65377	-0.533519	0.515544	0.398597	-0.492954
EmuJ_000222800	Inositol tetrakisphosphate 1 kinase [Source:UniProtKB/TrEMBL;Acc:A0A087W1F4]		92.2645	83.6888	-0.0310892	0.095319	0.844722	-0.0303451	86.4253	151.427	0.434857	0.188429	0.0403385	0.43012
EmuJ_000222900	Transmembrane protein 185B [Source:UniProtKB/TrEMBL;Acc:A0A087W1J0]		57.9762	53.1404	-0.0466813	0.0979861	0.7683	-0.0455022	61.4249	71.442	-0.155643	0.171226	0.465221	-0.154241
EmuJ_000223000	26S proteasome regulatory subunit T3 [Source:UniProtKB/TrEMBL;Acc:A0A087W186]		176.723	136.007	0.206633	0.111987	0.152992	0.199867	142.933	132.133	-0.492951	0.185942	0.0170061	-0.48772
EmuJ_000223100	Deoxynucleotidyltransferase terminal interacting [Source:UniProtKB/TrEMBL;Acc:A0A087W113]		55.9499	54.9953	-0.1469	0.114454	0.355551	-0.141884	71.1822	84.1616	-0.129643	0.182036	0.579536	-0.128324
EmuJ_000223200			11.1006	6.80838	0.525812	0.336966	0.241111	0.402605	5.38425	57.1535	3.01559	0.306206	1.07373e-21	2.93087
EmuJ_000223300	Fibulin [Source:UniProtKB/TrEMBL;Acc:A0A087W1G0]		46.0657	35.2611	0.213888	0.185915	0.41774	0.195638	46.9298	139.331	1.18844	0.166234	6.80416e-12	1.17835
EmuJ_000223400	Sphingomyelin synthase protein 1 [Source:UniProtKB/TrEMBL;Acc:A0A087W1J5]		33.6671	26.8042	0.157045	0.127936	0.381439	0.150399	35.7482	37.9454	-0.289081	0.162524	0.123522	-0.28673
EmuJ_000223500	Histone acetyltransferase type B catalytic [Source:UniProtKB/TrEMBL;Acc:A0A087W190]		66.1052	47.9414	0.290342	0.109827	0.0292569	0.281188	40.9243	61.726	0.217204	0.168734	0.28182	0.215304
EmuJ_000223550	26s proteasome regulatory particle subunit [Source:UniProtKB/TrEMBL;Acc:A0A087W117]		167.357	160.576	-0.111668	0.0777495	0.2891	-0.109875	117.999	280.935	0.875578	0.118662	1.32204e-12	0.871772
EmuJ_000223600	26S proteasome non-ATPase regulatory subunit 2 [Source:UniProtKB/TrEMBL;Acc:A0A087W1P8]		376.766	335.995	-0.00591667	0.0799164	0.966061	-0.0058164	322.498	280.197	-0.581044	0.196037	0.00705876	-0.574201
EmuJ_000223700	WD repeat containing protein 33 [Source:UniProtKB/TrEMBL;Acc:A0A087W1G5]		67.5098	58.8176	0.0269838	0.127801	0.903055	0.0258446	107.348	104.559	-0.412083	0.15939	0.0202414	-0.408862
EmuJ_000223800	Kinase [Source:UniProtKB/TrEMBL;Acc:A0A087W1K0]		43.785	92.0597	-1.24483	0.209939	4.39647e-08	-1.11243	161.056	63.9562	-1.7082	0.212524	8.94452e-15	-1.68459
EmuJ_000223900	Histone lysine N methyltransferase MLL5 [Source:UniProtKB/TrEMBL;Acc:A0A087W197]		57.486	50.3933	0.0185447	0.080327	0.893598	0.0182273	32.0272	80.1808	0.944891	0.196907	6.4215e-06	0.933667
EmuJ_000224000	Zinc finger protein [Source:UniProtKB/TrEMBL;Acc:A0A087W122]		56.8191	62.1078	-0.297948	0.145082	0.105316	-0.281929	72.3071	60.4944	-0.627762	0.17568	0.00098237	-0.621812
EmuJ_000224100	Zinc finger protein [Source:UniProtKB/TrEMBL;Acc:A0A087W1Q1]		69.5912	70.9093	-0.197882	0.100494	0.122966	-0.19263	65.6459	76.8299	-0.145546	0.167715	0.488612	-0.144288
EmuJ_000224200			0.189225	0.14914	0.158155	0.755597	0.904111	0.0623383	0.169785	2.22972	3.35688	0.54001	3.05207e-09	3.08134
EmuJ_000224500	Expressed conserved protein [Source:UniProtKB/TrEMBL;Acc:A0A087W1K5]		17.8319	51.4513	-1.69974	0.219018	2.56645e-13	-1.50474	94.6229	324.293	1.39606	0.218055	9.64375e-10	1.37577
EmuJ_000224700	Round spermatid basic protein 1 [Source:UniProtKB/TrEMBL;Acc:A0A087W1A4]		52.1079	58.355	-0.335112	0.178668	0.145157	-0.30853	90.0894	115.361	-0.0188569	0.148152	0.927908	-0.0187294
EmuJ_000224800			0.174921	0.41829	-1.43504	1.44808	NA	-0.220125	0.125928	0.499673	1.66895	2.16227	0.543755	0.674975
EmuJ_000224900	Transient receptor potential cation channel [Source:UniProtKB/TrEMBL;Acc:A0A087W1Q5]		2.20783	7.68205	-1.97229	0.195928	6.3647e-22	-1.78733	3.8238	2.32516	-1.09803	0.330534	0.00231375	-1.06213
EmuJ_000225000	Acylphosphatase 1 [Source:UniProtKB/TrEMBL;Acc:A0A087W1H4]		97.7408	89.7857	-0.049165	0.128795	0.814974	-0.0470581	45.0102	56.4766	-0.0482511	0.333693	0.919022	-0.0466392
EmuJ_000225100	Transient receptor potential cation channel [Source:UniProtKB/TrEMBL;Acc:A0A087W1K8]		9.75662	7.27967	0.251364	0.162323	0.245433	0.234674	7.72896	19.7635	0.979894	0.883888	0.361909	0.788586
EmuJ_000225200	CAS1 domain containing protein 1 [Source:UniProtKB/TrEMBL;Acc:A0A087W1A9]		35.9006	30.4161	0.0674145	0.190347	0.829291	0.0614082	26.7525	109.1	1.65484	0.190702	4.65224e-17	1.63639
EmuJ_000225300	Cyclin F box donain containing protein [Source:UniProtKB/TrEMBL;Acc:A0A087W128]		8.40786	6.83913	0.124759	0.209082	0.70439	0.111598	4.61362	18.4721	1.63645	0.326709	2.33217e-06	1.58391
EmuJ_000225400	Hypothetical transcript [Source:UniProtKB/TrEMBL;Acc:A0A087W1R0]		31.5934	25.9418	0.112678	0.13218	0.568026	0.107604	25.9004	23.4366	-0.522162	0.278059	0.101868	-0.509939
EmuJ_000225500	Beta adrenergic receptor kinase [Source:UniProtKB/TrEMBL;Acc:A0A087W1H8]		10.7398	8.71479	0.127514	0.14346	0.549132	0.120806	8.32935	77.895	2.84868	0.213787	5.3727e-39	2.80895
EmuJ_000225600	Expressed protein [Source:UniProtKB/TrEMBL;Acc:A0A087W1L3]		278.025	296.51	-0.263738	0.109768	0.0517879	-0.25543	555.123	258.573	-1.48245	0.311088	7.51494e-06	-1.43922
EmuJ_000225700	Mitochondrial fission 1 protein [Source:UniProtKB/TrEMBL;Acc:A0A087W1B4]		276.204	255.707	-0.0594941	0.090511	0.671622	-0.0582069	324.276	236.328	-0.833785	0.212574	0.000270748	-0.822258
EmuJ_000225800	Papilin [Source:UniProtKB/TrEMBL;Acc:A0A087W132]		58.5789	31.9723	0.701216	0.115714	2.06205e-08	0.676761	14.5306	93.1803	2.29284	0.28037	2.91529e-15	2.23823
EmuJ_000226000	Titin [Source:UniProtKB/TrEMBL;Acc:A0A087W1R5]		120.804	163.796	-0.610795	0.149749	0.000320051	-0.575935	178.382	273.814	0.230391	0.326802	0.583976	0.223004
EmuJ_000226100	HMG transcription factor SoxB1 [Source:UniProtKB/TrEMBL;Acc:A0A087W1I3]		0.249137	0.10959	0.997318	1.15687	NA	0.216259	0.203035	11.5157	5.54253	0.534477	5.81522e-24	5.10513
EmuJ_000226200	Transient receptor potential cation channel [Source:UniProtKB/TrEMBL;Acc:A0A087W1L7]		4.45459	3.65932	0.108722	0.256382	0.792925	0.0923457	0.669566	19.5274	4.44897	0.27277	5.87041e-58	4.34992
EmuJ_000226300	Ankyrin repeat protein [Source:UniProtKB/TrEMBL;Acc:A0A087W1B9]		1.63838	1.56492	-0.102596	0.469931	0.899239	-0.0642728	0.0248872	5.59994	7.03101	1.30613	3.45611e-07	4.99189
EmuJ_000226400	E3 ubiquitin protein ligase RNF168 [Source:UniProtKB/TrEMBL;Acc:A0A087W136]		39.5033	31.6664	0.149321	0.132444	0.429148	0.142568	30.8492	29.9382	-0.420139	0.188899	0.0490187	-0.415539
EmuJ_000226500	Galectin carbohydrate recognition domain [Source:UniProtKB/TrEMBL;Acc:A0A087W1R9]		155.356	202.018	-0.551981	0.197684	0.0200568	-0.49931	281.977	243.379	-0.588468	0.210912	0.0116554	-0.580461
EmuJ_000226700	Expressed protein [Source:UniProtKB/TrEMBL;Acc:A0A087W1I9]		165.905	178.836	-0.278489	0.141149	0.122276	-0.264277	104.933	326.911	1.2682	0.224884	8.67176e-08	1.24864
EmuJ_000226800	Synaptosomal-associated protein [Source:UniProtKB/TrEMBL;Acc:A0A087W1M2]		151.263	161.016	-0.26064	0.113689	0.0657467	-0.251854	98.7297	308.185	1.26834	0.16858	4.55049e-13	1.25726
EmuJ_000226900	Glutaredoxin [Source:UniProtKB/TrEMBL;Acc:A0A087W1C4]		6.92428	8.69409	-0.506818	0.363981	0.307323	-0.373508	4.32961	7.84916	0.482563	0.51868	0.454094	0.44518
EmuJ_000227000	Actin protein 5 [Source:UniProtKB/TrEMBL;Acc:A0A087W141]		120.751	105.706	0.0199333	0.0791657	0.883131	0.0196017	76.1805	142.314	0.525711	0.117576	2.84117e-05	0.523467
EmuJ_000227100	Jumonji domain containing 1A [Source:UniProtKB/TrEMBL;Acc:A0A087W1S2]		26.2685	24.1028	-0.0474261	0.174308	0.871936	-0.0438319	35.7936	54.5142	0.226119	0.26763	0.501751	0.221206
EmuJ_000227200	Rho GTPase activating protein 19 [Source:UniProtKB/TrEMBL;Acc:A0A087W1J4]		170.75	176.663	-0.22105	0.100457	0.0791049	-0.215189	93.6751	36.927	-1.7198	0.381549	2.42315e-05	-1.64553
EmuJ_000227300	Expressed conserved protein [Source:UniProtKB/TrEMBL;Acc:A0A087W1M5]		224.25	168.686	0.239378	0.162497	0.273987	0.223455	247.814	255.629	-0.314575	0.377721	0.508367	-0.301244
EmuJ_000227400	Translation initiation factor IF 2 [Source:UniProtKB/TrEMBL;Acc:A0A087W1D3]		30.5355	25.0282	0.114192	0.101746	0.431085	0.111088	30.3519	37.4404	-0.0744567	0.144282	0.695595	-0.073979
EmuJ_000227500	Expressed protein [Source:UniProtKB/TrEMBL;Acc:A0A087W145]		167.825	167.939	-0.172439	0.129543	0.333508	-0.164967	42.1696	66.0811	0.275461	0.291253	0.446011	0.268379
EmuJ_000227600			25.3232	23.0853	-0.0393363	0.125158	0.848917	-0.0377411	36.4248	59.3112	0.325679	0.226736	0.223845	0.32057
EmuJ_000227700			20.8844	16.6767	0.151368	0.149609	0.485987	0.142747	3.36375	7.86355	0.847332	0.389269	0.054436	0.809461
EmuJ_000227800	V-type proton ATPase subunit a [Source:UniProtKB/TrEMBL;Acc:A0A087W1M9]		184.278	184.583	-0.173201	0.0741655	0.0601141	-0.170667	232.365	169.696	-0.833276	0.163716	1.55983e-06	-0.826407
EmuJ_000227900	Kinesin-like protein [Source:UniProtKB/TrEMBL;Acc:A0A087W1D7]		79.6712	74.0594	-0.065263	0.0838814	0.60754	-0.0640466	66.6722	101.62	0.232794	0.129285	0.11838	0.231593
EmuJ_000228000	Multivalent antigen sj tpi [Source:UniProtKB/TrEMBL;Acc:A0A087W149]		20.3984	24.0723	-0.410856	0.20551	0.116433	-0.368818	13.0388	231.42	3.75834	0.335615	8.44403e-28	3.63126
EmuJ_000228150	Hypothetical transcript [Source:UniProtKB/TrEMBL;Acc:A0A087W1S9]		4.39191	4.60213	-0.241926	0.172133	0.301484	-0.22402	1.13441	16.293	3.46864	0.231312	3.81655e-49	3.412
EmuJ_000228200	Uro adherence factor A [Source:UniProtKB/TrEMBL;Acc:A0A087W1K4]		6.70986	6.07234	-0.0279799	0.132781	0.903299	-0.0267089	3.9206	13.8338	1.44732	0.394164	0.000693101	1.38064
EmuJ_000228300	5' 3' exoribonuclease 1 [Source:UniProtKB/TrEMBL;Acc:A0A087W1N3]		3.60784	3.89699	-0.282708	0.423116	0.666056	-0.190646	3.34598	5.61305	0.392629	0.591228	0.608251	0.354055
EmuJ_000228400	5' 3' exoribonuclease 1 [Source:UniProtKB/TrEMBL;Acc:A0A087W1E2]		50.4638	44.0899	0.0229951	0.073935	0.850214	0.0226607	32.0821	67.9962	0.701622	0.202337	0.0014197	0.692827
EmuJ_000228500	MAGUK p55 subfamily [Source:UniProtKB/TrEMBL;Acc:A0A087W155]		35.6932	42.6723	-0.428201	0.124747	0.00315072	-0.41094	34.4488	53.7336	0.269491	0.181012	0.205912	0.266778
EmuJ_000228600	Ribosomal protein [Source:UniProtKB/TrEMBL;Acc:A0A087W1T4]		895.934	792.213	0.00511575	0.126675	0.981726	0.00490337	765.073	506.306	-0.974069	0.24576	0.00023038	-0.956157
EmuJ_000228700	Leucine rich repeat typical subtype [Source:UniProtKB/TrEMBL;Acc:A0A087W1L1]		100.095	30.4551	1.54805	0.176818	1.00193e-16	1.42751	57.206	52.4682	-0.496289	0.15603	0.0036656	-0.49257
EmuJ_000228800	ATP dependent RNA helicase DHX36 [Source:UniProtKB/TrEMBL;Acc:A0A087W1N7]		62.3286	44.7332	0.306392	0.079426	0.00074633	0.301263	47.4416	68.8798	0.160248	0.125092	0.284108	0.159474
EmuJ_000228900	SCO cytochrome oxidase deficient protein 1 [Source:UniProtKB/TrEMBL;Acc:A0A087W1E7]		352.931	209.253	0.583929	0.104671	3.10526e-07	0.567157	205.08	225.637	-0.234641	0.130717	0.119682	-0.233404
EmuJ_000229100			0	0	NA	NA	NA	NA	0	0	NA	NA	NA	NA
EmuJ_000229200	F box:lrr repeat protein 7 [Source:UniProtKB/TrEMBL;Acc:A0A087W1T8]		22.8626	24.9717	-0.300031	0.167622	0.168844	-0.278888	10.4119	153.818	3.51483	0.277849	3.11985e-35	3.43229
EmuJ_000229300	F box:lrr repeat protein 7 [Source:UniProtKB/TrEMBL;Acc:A0A087W1L6]		36.0444	40.5646	-0.343642	0.241974	0.295354	-0.296765	15.591	237.603	3.56093	0.264294	7.40769e-40	3.48508
EmuJ_000229400	Adenosine 3' phospho 5' phosphosulfate [Source:UniProtKB/TrEMBL;Acc:A0A087W1P1]		16.6695	9.27779	0.672188	0.152033	8.05025e-05	0.63273	12.9953	38.8009	1.20255	0.26143	1.60596e-05	1.17756
EmuJ_000229500	Mitochondrial thiamine pyrophosphate carrier [Source:UniProtKB/TrEMBL;Acc:A0A087W1F3]		63.2467	54.6069	0.0411824	0.0994111	0.797969	0.0401123	57.7693	56.0997	-0.414017	0.193018	0.0584162	-0.409287
EmuJ_000229600	Transcription factor iiib 90 kDa subunit [Source:UniProtKB/TrEMBL;Acc:A0A087W164]		51.4943	43.2682	0.0796495	0.101138	0.602361	0.0775097	41.878	69.7785	0.363081	0.158472	0.0419364	0.360276
EmuJ_000229700	Expressed protein [Source:UniProtKB/TrEMBL;Acc:A0A087W1U1]		87.5066	90.6775	-0.222675	0.149377	0.267417	-0.210027	122.478	246.741	0.635629	0.209553	0.00574667	0.627088
EmuJ_000229800	Neuropeptide [Source:UniProtKB/TrEMBL;Acc:A0A087W1L9]		14.3146	27.0495	-1.09219	0.314832	0.00281531	-0.861925	6.14392	126.057	4.02848	0.38236	1.05106e-24	3.85257
EmuJ_000229900	Adenylate kinase [Source:UniProtKB/TrEMBL;Acc:A0A087W1P5]		10.1775	14.6813	-0.702828	0.229489	0.00956184	-0.615406	11.6894	22.0196	0.544113	0.233371	0.0381494	0.53505
EmuJ_000230000	F box and leucine rich repeat protein [Source:UniProtKB/TrEMBL;Acc:A0A087W1F8]		2.60877	3.82069	-0.726688	0.365307	0.118741	-0.534435	1.47335	12.0852	2.67426	0.34494	8.17141e-14	2.57892
EmuJ_000230100	Quinolinate phosphoribosyltransferase [Source:UniProtKB/TrEMBL;Acc:A0A087W169]		83.9747	64.2599	0.213614	0.0883681	0.0501401	0.209205	53.5966	108.755	0.645948	0.163953	0.000252913	0.640611
EmuJ_000230200	Dna directed rna polymerases i ii and iii [Source:UniProtKB/TrEMBL;Acc:A0A087W1U6]		145.419	138.217	-0.0989658	0.126681	0.605951	-0.0948573	116.329	81.2115	-0.894531	0.194524	1.61559e-05	-0.88414
EmuJ_000230300	Slit robo rho gtpase activating protein 1 [Source:UniProtKB/TrEMBL;Acc:A0A087W1M4]		103.73	87.6267	0.0724972	0.111455	0.675375	0.0701453	84.8786	146.515	0.407063	0.194727	0.0657498	0.402334
EmuJ_000230400	Slit robo rho gtpase activating protein 1 [Source:UniProtKB/TrEMBL;Acc:A0A087W1P9]		82.8077	70.6051	0.0588629	0.114798	0.748317	0.0568411	64.1014	91.6444	0.133037	0.330611	0.765104	0.128676
EmuJ_000230500	Expressed protein [Source:UniProtKB/TrEMBL;Acc:A0A087W1G4]		0.62566	0.320546	0.758651	1.63017	NA	0.0937523	1.64468	1.85115	-0.202019	1.08377	0.896774	-0.147816
EmuJ_000230600	Proteasome subunit beta type 6 [Source:UniProtKB/TrEMBL;Acc:A0A087W174]		325.486	233.806	0.305823	0.113761	0.0260774	0.2955	213.151	139.567	-0.989322	0.164712	1.06729e-08	-0.981064
EmuJ_000230700	Expressed protein [Source:UniProtKB/TrEMBL;Acc:A0A087W1V0]		38.6056	29.9099	0.202185	0.271604	0.624111	0.168594	49.7197	70.2553	0.121818	0.311481	0.77275	0.118251
EmuJ_000230800			37.9834	34.1215	-0.0160952	0.1371	0.947156	-0.015318	61.2455	78.5148	-0.0198575	0.210719	0.947886	-0.0195876
EmuJ_000231000	Galactosylgalactosylxylosylprotein 3-beta-glucuronosyltransferase [Source:UniProtKB/TrEMBL;Acc:A0A087W1Q4]		9.43292	9.89135	-0.239389	0.197629	0.387961	-0.216558	17.8099	27.6556	0.262653	0.242827	0.374855	0.257924
EmuJ_000231100	Innexin [Source:UniProtKB/TrEMBL;Acc:A0A087W1G9]		6.11801	6.93391	-0.35617	0.236553	0.261968	-0.309472	4.71014	56.836	3.22689	0.313885	1.45315e-23	3.13065
EmuJ_000231200	Expressed protein [Source:UniProtKB/TrEMBL;Acc:A0A087W181]		26.3206	23.1719	0.00465475	0.368449	0.993984	0.00340787	0.503713	0.742157	0.208497	1.82044	0.935951	0.101525
EmuJ_000231300	14-3-3 protein epsilon [Source:UniProtKB/TrEMBL;Acc:A0A087W1V5]		1030.06	951.352	-0.0580376	0.114173	0.750601	-0.056065	835.709	854.111	-0.350347	0.154995	0.0449922	-0.347756
EmuJ_000231400	Zinc finger HIT domain containing protein 2 [Source:UniProtKB/TrEMBL;Acc:A0A087W1N5]		73.3734	63.9082	0.0278113	0.0852223	0.844674	0.0272766	78.7447	62.5558	-0.707998	0.128222	1.64416e-07	-0.704407
EmuJ_000231500	U6 snRNA-associated Sm-like protein LSm2 [Source:UniProtKB/TrEMBL;Acc:A0A087W1Q7]		326.212	273.893	0.0815074	0.0970952	0.574742	0.0794845	146.816	151.887	-0.32469	0.190944	0.142542	-0.321061
EmuJ_000231600	Zinc finger HIT domain containing protein 1 [Source:UniProtKB/TrEMBL;Acc:A0A087W1H5]		74.438	64.0936	0.0444843	0.113291	0.808276	0.0429948	62.9876	70.2108	-0.220162	0.211979	0.396866	-0.217134
EmuJ_000231700	Expressed protein [Source:UniProtKB/TrEMBL;Acc:A0A087W187]		11.7914	16.9348	-0.693174	0.244665	0.018012	-0.596786	7.65115	33.6172	1.77727	0.375657	8.81839e-06	1.70234
EmuJ_000231800	Coiled coil helix coiled coil helix [Source:UniProtKB/TrEMBL;Acc:A0A087W1W0]		67.9893	65.4919	-0.119915	0.209897	0.717142	-0.107173	44.942	60.1116	0.0431095	0.19141	0.873782	0.0426257
EmuJ_000231900	Apoptotic protease activating factor 1 [Source:UniProtKB/TrEMBL;Acc:A0A087W1P0]		36.4494	30.5286	0.0834593	0.0891423	0.526383	0.081707	36.3666	37.558	-0.343397	0.254609	0.256844	-0.336629
EmuJ_000232000	G protein coupled receptor [Source:UniProtKB/TrEMBL;Acc:A0A087W1R1]		0.189683	0.718294	-2.1007	0.901007	0.0605882	-0.675793	0.502928	11.0117	4.10699	0.716011	5.04706e-08	3.53714
EmuJ_000232100	Transmembrane protein 151B [Source:UniProtKB/TrEMBL;Acc:A0A087W1H9]		0.742297	0.664532	-0.0131904	0.5971	0.98962	-0.00672132	0.601487	9.89262	3.71409	0.491829	3.69532e-13	3.45418
EmuJ_000232200			0	0	NA	NA	NA	NA	0	0.291264	3.10938	3.69493	0.503236	0.607269
EmuJ_000232300			7.0354	1.66384	1.89894	0.387642	9.61079e-06	1.35311	8.72013	30.9799	1.45093	0.457816	0.00379081	1.36207
EmuJ_000232400	Homeobox transcription factor TTF1 [Source:UniProtKB/TrEMBL;Acc:A0A087W1P6]		0.426747	0.0949508	1.981	1.0041	0.122276	0.54446	0.894018	20.6333	4.18531	0.682651	5.12169e-09	3.64574
EmuJ_000232500	Transcription elongation factor spt4 [Source:UniProtKB/TrEMBL;Acc:A0A087W1R6]		121.363	125.163	-0.215275	0.105601	0.108411	-0.208984	56.5221	59.3336	-0.30712	0.18134	0.144333	-0.304022
EmuJ_000232600	Glutamyl-tRNA(Gln) amidotransferase subunit A, mitochondrial [Source:UniProtKB/TrEMBL;Acc:A0A087W1I4]		31.3306	24.932	0.156614	0.110004	0.293928	0.151662	32.8561	36.0928	-0.236916	0.196283	0.315442	-0.234116
EmuJ_000232700	rRNA processing protein FCF1 [Source:UniProtKB/TrEMBL;Acc:A0A087W196]		147.425	123.508	0.0837844	0.0927136	0.541874	0.0818844	116.358	171.672	0.186204	0.168786	0.364699	0.184573
EmuJ_000232850			5.70232	3.23249	0.648105	0.633778	0.480086	0.311352	0.493538	2.59773	2.06013	1.5651	0.269724	1.17049
EmuJ_000232900	Transcription factor SOX 6 [Source:UniProtKB/TrEMBL;Acc:A0A087W1Q3]		16.2696	8.1077	0.833784	0.146915	1.84444e-07	0.787891	5.92123	27.2242	1.81397	0.282052	8.03883e-10	1.77041
EmuJ_000233000			8.85499	2.39343	1.71428	0.418148	0.000295941	1.1665	1.72332	44.8893	4.33646	0.472862	6.08424e-19	4.05518
EmuJ_000233100	Pyrroline 5 carboxylate reductase [Source:UniProtKB/TrEMBL;Acc:A0A087W1J1]		156.713	157.444	-0.179579	0.148205	0.387788	-0.169529	144.191	68.4999	-1.45231	0.204454	9.33308e-12	-1.43372
EmuJ_000233300	N chimaerin [Source:UniProtKB/TrEMBL;Acc:A0A087W1A1]		58.0059	40.6201	0.341959	0.0924882	0.00131896	0.334242	57.0934	97.602	0.399402	0.199272	0.0788567	0.394544
EmuJ_000233400	COP9 signalosome complex subunit 8 [Source:UniProtKB/TrEMBL;Acc:A0A087W1X3]		99.936	69.7007	0.347472	0.144384	0.0513122	0.32896	78.1164	57.2678	-0.823354	0.209842	0.000269305	-0.812257
EmuJ_000233500	Zinc finger C2H2 type [Source:UniProtKB/TrEMBL;Acc:A0A087W1Q8]		30.2967	24.1657	0.153776	0.136627	0.429617	0.146401	80.3144	45.3226	-1.20055	0.15072	1.5747e-14	-1.19215
EmuJ_000233600	Expressed conserved protein [Source:UniProtKB/TrEMBL;Acc:A0A087W1S3]		25.0279	35.5947	-0.676892	0.286319	0.0564242	-0.554206	156.304	54.9706	-1.87933	0.21153	7.71473e-18	-1.85362
EmuJ_000233700	Expressed conserved protein [Source:UniProtKB/TrEMBL;Acc:A0A087W1J6]		65.3386	44.5104	0.380098	0.196432	0.130996	0.344247	68.0039	28.977	-1.59032	0.361115	3.79549e-05	-1.52851
EmuJ_000233800			16.6051	7.58882	0.957564	0.264343	0.00169967	0.805868	15.9946	22.3056	0.102659	0.330024	0.821895	0.099304
EmuJ_000233900	1-acyl-sn-glycerol-3-phosphate acyltransferase [Source:UniProtKB/TrEMBL;Acc:A0A087W1X6]		195.656	192.268	-0.146741	0.0902237	0.218279	-0.143586	260.284	277.874	-0.281332	0.148095	0.0976507	-0.279431
EmuJ_000234000	Phospholipid glycerol acyltransferase [Source:UniProtKB/TrEMBL;Acc:A0A087W1R3]		254.261	212.294	0.0883354	0.125648	0.646862	0.0847248	158.904	175.031	-0.23764	0.197243	0.316401	-0.234806
EmuJ_000234100	Nuclear hormone receptor family member nhr 41 [Source:UniProtKB/TrEMBL;Acc:A0A087W1S6]		40.7445	38.2074	-0.0791469	0.143207	0.728214	-0.0749959	70.7319	91.8687	0.0062393	0.347013	0.993301	0.00601472
EmuJ_000234200			0.393006	0	2.4401	3.31812	NA	0.0870594	0.11419	0.621201	1.84887	3.02082	0.639774	0.480597
EmuJ_000234300	1-acyl-sn-glycerol-3-phosphate acyltransferase [Source:UniProtKB/TrEMBL;Acc:A0A087W1B3]		38.3773	21.5367	0.658565	0.185782	0.00219918	0.602472	14.9925	56.1703	1.54219	0.31215	3.26466e-06	1.49693
EmuJ_000234400	Expressed conserved protein [Source:UniProtKB/TrEMBL;Acc:A0A087W1Y3]		324.76	295.298	-0.0339114	0.100113	0.837644	-0.0330181	569.229	390.539	-0.916009	0.191672	7.05278e-06	-0.905688
EmuJ_000234500	Expressed protein [Source:UniProtKB/TrEMBL;Acc:A0A087W1R8]		65.4805	64.0883	-0.139747	0.194616	0.638796	-0.126783	3.70012	2.77969	-0.778344	0.882773	0.480736	-0.625262
EmuJ_000234600	PHD and RING finger domain containing protein 1 [Source:UniProtKB/TrEMBL;Acc:A0A087W1T0]		58.8199	42.396	0.300636	0.115234	0.031872	0.290235	42.571	70.599	0.360327	0.263029	0.248928	0.352762
EmuJ_000234700			0.172129	0.0593102	1.33644	1.96341	NA	0.118386	0.0436385	0.36262	2.99765	2.01783	0.206932	1.23125
EmuJ_000234800	G protein coupled receptor [Source:UniProtKB/TrEMBL;Acc:A0A087W1C0]		0.62704	0.775325	-0.483934	0.613717	0.601764	-0.240271	2.51137	17.402	2.41572	0.474089	1.51588e-06	2.25768
EmuJ_000235000	Protein flightless 1 [Source:UniProtKB/TrEMBL;Acc:A0A087W1S4]		102.358	85.2037	0.0933928	0.115603	0.590535	0.0901414	133.95	151.178	-0.209657	0.214639	0.429486	-0.206704
EmuJ_000235050	Muscle myosin heavy chain [Source:UniProtKB/TrEMBL;Acc:A0A087W1Y6]		131.756	142.533	-0.284203	0.107246	0.0287673	-0.275646	147.158	149.567	-0.348271	0.169349	0.0704674	-0.345201
EmuJ_000235200	Dbl [Source:UniProtKB/TrEMBL;Acc:A0A087W1T3]		62.3268	58.9	-0.0903827	0.0922568	0.502448	-0.0883531	44.9945	93.2408	0.676748	0.211653	0.00348139	0.667476
EmuJ_000235300	Bromo adjacent y domain containing 1 [Source:UniProtKB/TrEMBL;Acc:A0A087W1L2]		45.2029	39.5644	0.0193817	0.0990194	0.910151	0.0188821	41.0078	64.2487	0.266465	0.187049	0.228194	0.263605
EmuJ_000235400	Galactosylgalactosylxylosylprotein 3-beta-glucuronosyltransferase [Source:UniProtKB/TrEMBL;Acc:A0A087W1C6]		47.2999	102.921	-1.29458	0.161972	4.54469e-14	-1.20897	66.7884	43.9559	-0.981711	0.229362	6.41671e-05	-0.965935
EmuJ_000235500	Mediator of RNA polymerase II transcription subunit 31 [Source:UniProtKB/TrEMBL;Acc:A0A087W1Z1]		203.361	227.189	-0.332724	0.116468	0.0169332	-0.320973	213.365	282.392	0.0305382	0.197028	0.91411	0.0301748
EmuJ_000235600	Zinc finger C2H2 type [Source:UniProtKB/TrEMBL;Acc:A0A087W1T1]		37.0543	29.9695	0.134116	0.1282	0.468506	0.12842	24.9881	53.7654	0.728653	0.210701	0.00146524	0.718766
EmuJ_000235700	Dna polymerase alpha subunit b [Source:UniProtKB/TrEMBL;Acc:A0A087W1T6]		58.1088	27.9181	0.884245	0.106279	3.55163e-15	0.858091	20.4733	40.2777	0.597874	0.29904	0.0796997	0.581763
EmuJ_000235800	Expressed protein [Source:UniProtKB/TrEMBL;Acc:A0A087W1M0]		708.078	496.091	0.340921	0.126458	0.0256208	0.326814	339.158	365.486	-0.272344	0.198656	0.248537	-0.269051
EmuJ_000235900	NAChR subunit ShAR1 beta2 [Source:UniProtKB/TrEMBL;Acc:A0A087W1C9]		153.399	131.733	0.0486784	0.0903155	0.735132	0.0476297	96.8271	75.8642	-0.725687	0.150628	5.87037e-06	-0.720619
EmuJ_000236000			30.3708	16.5827	0.699997	0.11615	2.51331e-08	0.675406	14.9352	32.9783	0.766102	0.16484	1.29439e-05	0.759705
EmuJ_000236100	Phosphomevalonate kinase [Source:UniProtKB/TrEMBL;Acc:A0A087W1T7]		69.4068	52.3584	0.234922	0.0983531	0.053416	0.228945	50.8526	147.968	1.17081	0.247967	9.20219e-06	1.14889
EmuJ_000236300	Neurexin [Source:UniProtKB/TrEMBL;Acc:A0A087W1M6]		9.84955	3.83687	1.18716	0.164226	1.17103e-11	1.10665	1.91781	62.4156	4.64815	0.251627	4.47819e-74	4.55841
EmuJ_000236400	Major egg antigen p40 [Source:UniProtKB/TrEMBL;Acc:A0A087W1D6]		241.922	653.066	-1.60105	0.165655	3.16367e-20	-1.49059	1177.93	318.517	-2.25873	0.173694	3.48525e-37	-2.23779
EmuJ_000236500	Major egg antigen [Source:UniProtKB/TrEMBL;Acc:A0A087W1Z7]		58.5505	70.8375	-0.44131	0.305668	0.286121	-0.352409	191.19	367.352	0.575329	0.25886	0.0492115	0.563613
EmuJ_000236600	Ras guanine nucleotide exchange factor [Source:UniProtKB/TrEMBL;Acc:A0A087W1U3]		72.341	71.7837	-0.15926	0.1841	0.561552	-0.145912	78.7962	89.9071	-0.178324	0.274907	0.617111	-0.174241
EmuJ_000236700	Muscleblind protein 2 [Source:UniProtKB/TrEMBL;Acc:A0A087W1U4]		42.6212	37.5277	0.011929	0.093388	0.943137	0.0116546	86.8715	79.1682	-0.515205	0.17057	0.00598059	-0.510599
EmuJ_000236800	Zinc finger C2H2 type [Source:UniProtKB/TrEMBL;Acc:A0A087W1N1]		0.923351	1.30115	-0.671329	0.52926	0.361923	-0.382691	0.110879	1.32148	3.30396	1.16235	0.0100372	2.33325
EmuJ_000236900	Dynamin 1 protein [Source:UniProtKB/TrEMBL;Acc:A0A087W1E3]		124.419	135.664	-0.295525	0.0939613	0.00760824	-0.288647	116.568	155.576	0.0425622	0.144002	0.831032	0.0422902
EmuJ_000237000	Eukaryotic elongation factor 2 kinase [Source:UniProtKB/TrEMBL;Acc:A0A087W201]		127.053	128.097	-0.183207	0.103071	0.172653	-0.1781	88.1461	200.564	0.815945	0.200003	0.000145726	0.805947
EmuJ_000237100	Tektin 1 [Source:UniProtKB/TrEMBL;Acc:A0A087W1U8]		2.30925	3.51685	-0.783424	0.377555	0.101118	-0.56589	0.92971	8.03303	2.75146	0.403012	6.11141e-11	2.61949
EmuJ_000237200	Pre mRNA splicing factor SYF1 [Source:UniProtKB/TrEMBL;Acc:A0A087W1U9]		262.249	247.624	-0.0888761	0.071013	0.370412	-0.0876826	219.203	307.405	0.114329	0.149614	0.548315	0.113541
EmuJ_000237250	Memo-like protein [Source:UniProtKB/TrEMBL;Acc:A0A087W1N6]		225.196	171.651	0.22021	0.0910731	0.0500796	0.215388	166.258	161.753	-0.414689	0.210474	0.0845412	-0.409066
EmuJ_000237300	Vang protein 1 [Source:UniProtKB/TrEMBL;Acc:A0A087W1E9]		131.024	127.404	-0.130402	0.0976224	0.331449	-0.127132	111.281	133.195	-0.114109	0.208733	0.676746	-0.112588
EmuJ_000237400	Rho guanine nucleotide exchange factor 16 [Source:UniProtKB/TrEMBL;Acc:A0A087W205]		98.8876	113.92	-0.374124	0.118097	0.00711959	-0.360551	165.913	119.208	-0.851789	0.151688	9.8779e-08	-0.845754
EmuJ_000237500	Tetraspanin EC2 domain [Source:UniProtKB/TrEMBL;Acc:A0A087W1V4]		0.160339	0.164095	-0.201944	0.677291	0.857247	-0.0902285	0.236785	0.962267	1.6326	0.95105	0.138694	1.27363
EmuJ_000237600			15.9326	4.21902	1.74434	0.227155	4.71186e-13	1.53177	0.958769	103.202	6.31788	0.348699	2.45249e-71	6.0937
EmuJ_000237700	Annexin [Source:UniProtKB/TrEMBL;Acc:A0A087W1P2]		6.73531	8.4578	-0.500229	0.260173	0.133714	-0.422968	42.1555	154.555	1.49868	0.269185	1.2838e-07	1.46571
EmuJ_000237800			2.98806	7.55082	-1.51336	0.344327	8.97267e-05	-1.14629	18.8643	35.6447	0.533871	0.383354	0.2405	0.510592
EmuJ_000237900			0.402964	0.640771	-0.840366	1.00928	NA	-0.225018	0.468076	1.70924	1.54901	0.954962	0.164322	1.20388
EmuJ_000238000	Surfeit locus 6 [Source:UniProtKB/TrEMBL;Acc:A0A087W1V9]		133.352	114.709	0.0443902	0.100044	0.784236	0.0432227	49.5179	99.7728	0.634022	0.191991	0.00246928	0.626859
EmuJ_000238100	Pre B cell leukemia transcription factor 3 [Source:UniProtKB/TrEMBL;Acc:A0A087W1V7]		119.678	101.193	0.0701607	0.101954	0.655017	0.0682461	110.788	147.142	0.0335089	0.171081	0.891805	0.0332075
EmuJ_000238200	Protocadherin 1 [Source:UniProtKB/TrEMBL;Acc:A0A087W1P7]		1.03017	0.507753	0.851926	0.417966	0.108411	0.578904	0.0430408	38.8007	9.35785	0.58487	8.10592e-56	8.60914
EmuJ_000238300	Transmembrane protein C9orf5 [Source:UniProtKB/TrEMBL;Acc:A0A087W1G1]		37.8636	35.2341	-0.0679018	0.113882	0.70439	-0.0656055	18.3404	85.9138	1.85238	0.1333	2.38862e-42	1.84223
EmuJ_000239200	Hypothetical transcript [Source:UniProtKB/TrEMBL;Acc:A0A087W213]		217.804	282.672	-0.5467	0.157809	0.00285527	-0.512266	466.719	191.296	-1.65572	0.178583	2.42077e-19	-1.6395
EmuJ_000239500	Nephrin [Source:UniProtKB/TrEMBL;Acc:A0A087W1W4]		6.6348	2.56626	1.20033	0.15293	1.3102e-13	1.12908	1.1185	39.4976	4.75494	0.319585	2.1058e-48	4.60973
EmuJ_000239700	Prokaryotic membrane lipoprotein lipid [Source:UniProtKB/TrEMBL;Acc:A0A087W1W2], Neuropeptide [Source: Koziol et. al. 2016]		67.7865	73.8265	-0.293384	0.293579	0.492018	-0.238022	9.39232	52.4137	2.12125	0.550025	0.000348984	1.93749
EmuJ_000239800	Protein KINase family member kin 1 [Source:UniProtKB/TrEMBL;Acc:A0A087W1G7]		1.16502	1.59692	-0.629669	0.425782	0.271866	-0.423174	11.7921	5.24345	-1.54754	0.300887	1.19309e-06	-1.50516
EmuJ_000239850	Glucan 14 alpha branching enzyme 1 [Source:UniProtKB/TrEMBL;Acc:A0A087W1Q2]		200.859	156.23	0.190579	0.0904966	0.0950357	0.186458	98.2208	102.533	-0.310471	0.215192	0.221724	-0.306075
EmuJ_000239900	Seryl tRNA synthetase mitochondrial [Source:UniProtKB/TrEMBL;Acc:A0A087W217]		159.211	141.493	-0.00212331	0.0928342	0.989375	-0.00207504	158.062	180.625	-0.18118	0.121643	0.205686	-0.180352
EmuJ_000240000	Tetratricopeptide repeat protein 27 [Source:UniProtKB/TrEMBL;Acc:A0A087W1W8]		266.337	218.776	0.11121	0.0901637	0.37898	0.108822	270.644	270.151	-0.377107	0.120925	0.00442676	-0.375405
EmuJ_000240100	AP complex subunit beta [Source:UniProtKB/TrEMBL;Acc:A0A087W1W6]		195.622	192.493	-0.148323	0.077467	0.135501	-0.145959	211.466	235.696	-0.221246	0.156195	0.231325	-0.219585
EmuJ_000240200	Nuclear receptor 2DBD gamma [Source:UniProtKB/TrEMBL;Acc:A0A087W1Q9]		9.31445	5.42232	0.609899	0.125992	1.25528e-05	0.584841	3.63124	11.5689	1.2951	0.231687	1.1359e-07	1.27391
EmuJ_000240300	Expressed conserved protein [Source:UniProtKB/TrEMBL;Acc:A0A087W1H3], Neuropeptide [Source: Koziol et. al. 2016]		1.48715	0.294301	2.19615	1.33612	NA	0.390955	0.642747	20.1905	4.67569	0.781868	1.24438e-08	3.96302
EmuJ_000240400	Neuroglian [Source:UniProtKB/TrEMBL;Acc:A0A087W221]		12.5802	14.0109	-0.326355	0.15721	0.100984	-0.305947	11.2542	41.2932	1.49623	0.233356	9.10082e-10	1.47135
EmuJ_000240500	Expressed protein [Source:UniProtKB/TrEMBL;Acc:A0A087W1X4]		5.85554	7.29898	-0.490447	0.463985	0.464234	-0.310314	3.55586	2.29108	-1.02474	0.794324	0.2807	-0.856649
EmuJ_000240600	Mps one binder kinase activator 2a [Source:UniProtKB/TrEMBL;Acc:A0A087W1X1]		63.0917	71.3084	-0.346226	0.133023	0.03233	-0.330438	98.6721	69.7528	-0.867034	0.279268	0.00462161	-0.846573
EmuJ_000240700	Nervous system adducin [Source:UniProtKB/TrEMBL;Acc:A0A087W1R4]		278.883	314.073	-0.342836	0.0779334	8.82547e-05	-0.337307	366.261	353.844	-0.425197	0.122194	0.00136117	-0.423237
EmuJ_000240800	Expressed protein [Source:UniProtKB/TrEMBL;Acc:A0A087W1I0]		80.2617	61.0885	0.222843	0.179951	0.37737	0.204931	87.1416	132.73	0.228259	0.253198	0.469319	0.223806
EmuJ_000240900	Cop9 signalosome complex subunit 7b [Source:UniProtKB/TrEMBL;Acc:A0A087W225]		144.057	123.585	0.0492962	0.116987	0.794616	0.0475398	128.999	150.225	-0.15483	0.144302	0.379656	-0.153837
EmuJ_000241000			43.0784	47.6773	-0.31808	0.0992833	0.00639518	-0.309837	43.1684	46.9317	-0.250138	0.228872	0.369765	-0.246137
EmuJ_000241100			98.586	59.1256	0.566234	0.115672	9.7631e-06	0.546498	42.8677	38.2376	-0.543013	0.20242	0.0156438	-0.536209
EmuJ_000241200			2.0837	1.48107	0.30857	0.924818	0.840394	0.0934716	0.329352	0.835784	0.919028	2.17955	0.753244	0.376139
EmuJ_000241300	Glypican [Source:UniProtKB/TrEMBL;Acc:A0A087W1I7]		29.8491	23.0421	0.200097	0.119364	0.203953	0.192689	60.5162	113.302	0.510606	0.316109	0.166246	0.495257
EmuJ_000241400	Protein N terminal asparagine amidohydrolase [Source:UniProtKB/TrEMBL;Acc:A0A087W229]		12.8041	7.94952	0.514445	0.213345	0.0507821	0.458182	10.4733	8.15884	-0.740061	0.239558	0.00484785	-0.727127
EmuJ_000241500	Integrator complex subunit 6 [Source:UniProtKB/TrEMBL;Acc:A0A087W1Y4]		128.407	114.143	-0.00233974	0.0852182	0.987068	-0.00229476	99.1601	163.389	0.348254	0.128676	0.0146833	0.346475
EmuJ_000241600	Expressed protein [Source:UniProtKB/TrEMBL;Acc:A0A087W1Y1]		0.193221	0.25533	-0.588342	2.14557	NA	-0.0440453	1.44996	2.00683	0.112921	1.0132	0.937502	0.0854341
EmuJ_000241700	Expressed conserved protein [Source:UniProtKB/TrEMBL;Acc:A0A087W1S8]		1.14137	1.12307	-0.144919	0.910516	0.929435	-0.044745	23.4186	15.8844	-0.932611	0.361908	0.0206615	-0.896176
EmuJ_000241800	Cell division cycle protein 20 [Source:UniProtKB/TrEMBL;Acc:A0A087W1J2]		54.1437	25.6305	0.906018	0.12663	1.96149e-11	0.868433	23.0584	29.4079	-0.0230623	0.231542	0.944259	-0.0226851
EmuJ_000241900	Activator of 90 kDa heat shock protein ATPase [Source:UniProtKB/TrEMBL;Acc:A0A087W232]		285.283	243.847	0.0540214	0.105072	0.747426	0.0524582	250.737	222.21	-0.55171	0.181538	0.0056462	-0.546128
EmuJ_000242000	ATPase family AAA domain containing protein [Source:UniProtKB/TrEMBL;Acc:A0A087W1Y9]		134.282	92.6346	0.364747	0.0982931	0.00125883	0.355476	90.9719	88.4961	-0.417668	0.153834	0.0143407	-0.414627
EmuJ_000242100	Prenylcysteine oxidase [Source:UniProtKB/TrEMBL;Acc:A0A087W1Y7]		108.616	90.4962	0.0913495	0.0899177	0.483803	0.0893986	89.8581	167.392	0.526112	0.180962	0.00831407	0.520821
EmuJ_000242200	Fad synthase [Source:UniProtKB/TrEMBL;Acc:A0A087W1T5]		202.604	190.549	-0.0826502	0.0774474	0.459703	-0.0813334	141.195	251.799	0.463519	0.152589	0.00566976	0.460196
EmuJ_000242300	Peptidase Clp S14 family [Source:UniProtKB/TrEMBL;Acc:A0A087W1J8]		131.463	137.92	-0.240452	0.139528	0.189219	-0.228449	112.984	302.143	1.04869	0.195745	3.96461e-07	1.03637
EmuJ_000242400	ATP-dependent Clp protease proteolytic subunit [Source:UniProtKB/TrEMBL;Acc:A0A087W235]		187.688	175.391	-0.073031	0.1398	0.743848	-0.0693717	152.178	256.559	0.381248	0.198888	0.0943453	0.37663
EmuJ_000242500	Dosage compensation regulator [Source:UniProtKB/TrEMBL;Acc:A0A087W1Z5]		37.6584	31.658	0.078662	0.148233	0.738883	0.0742582	51.2099	50.4729	-0.397173	0.201087	0.0837552	-0.392256
EmuJ_000242600	Pleckstriny domain containing family M [Source:UniProtKB/TrEMBL;Acc:A0A087W1Z3]		79.1848	69.5832	0.0152714	0.0909909	0.925556	0.0149376	64.4929	88.5738	0.0835062	0.141186	0.651671	0.0829933
EmuJ_000242700	Serine/threonine-protein phosphatase 2A activator [Source:UniProtKB/TrEMBL;Acc:A0A087W1U2]		176.957	162.604	-0.0498601	0.0932099	0.736521	-0.0487177	179.799	177.137	-0.397638	0.144509	0.0129619	-0.395078
EmuJ_000242800			3.71981	5.10893	-0.635486	0.342906	0.150901	-0.482367	1.28983	61.5748	5.18389	0.208979	6.46733e-133	5.11508
EmuJ_000243000	Expressed conserved protein [Source:UniProtKB/TrEMBL;Acc:A0A087W239]		16.4725	11.7182	0.318736	0.253913	0.368846	0.271492	8.78532	31.2183	1.44886	0.450944	0.00331287	1.36288
EmuJ_000243100	Transcriptional adapter 2 beta [Source:UniProtKB/TrEMBL;Acc:A0A087W200]		66.5265	54.9856	0.102771	0.0756589	0.321768	0.101208	58.036	112.315	0.579127	0.167568	0.00147628	0.574129
EmuJ_000243200	Step II splicing factor slu7 [Source:UniProtKB/TrEMBL;Acc:A0A087W1Z9]		88.3183	72.4054	0.114508	0.0896253	0.358027	0.112079	67.5829	93.42	0.0922162	0.122835	0.556398	0.0917868
EmuJ_000243300			3.36104	1.0035	1.58137	0.427711	0.00131896	1.06103	0.602835	46.2791	5.80929	0.387505	4.03177e-49	5.5592
EmuJ_000243400	Wd repeat containing domain [Source:UniProtKB/TrEMBL;Acc:A0A087W1K9]		106.114	87.9083	0.100028	0.103632	0.510839	0.09721	77.8567	77.7551	-0.380875	0.151307	0.0240667	-0.37819
EmuJ_000243450			27.8535	20.0669	0.302293	0.0911677	0.0045368	0.295659	10.8972	34.9351	1.30316	0.154268	3.24583e-16	1.29362
EmuJ_000243500	Hypothetical transcript [Source:UniProtKB/TrEMBL;Acc:A0A087W204]		7.73198	7.84569	-0.191433	0.142758	0.329181	-0.181452	3.59706	16.6082	1.83421	0.248968	1.43865e-12	1.7996
EmuJ_000243550			26.525	38.1045	-0.694742	0.126641	5.07786e-07	-0.665919	34.2728	52.3509	0.233566	0.250751	0.453537	0.229096
EmuJ_000243600	Annexin [Source:UniProtKB/TrEMBL;Acc:A0A087W1V1]		885.685	944.43	-0.261854	0.232823	0.429957	-0.22843	719.647	295.473	-1.65428	0.160121	8.5947e-24	-1.64123
EmuJ_000243700	Annexin [Source:UniProtKB/TrEMBL;Acc:A0A087W1L5]		211.275	175.914	0.09205	0.514323	0.919169	0.053703	233.681	43.0069	-2.82505	0.262522	9.79495e-26	-2.76597
EmuJ_000243800	Annexin [Source:UniProtKB/TrEMBL;Acc:A0A087W249]		4.08965	1.45867	1.31515	0.404276	0.00551076	0.913368	2.23971	1.92288	-0.592595	0.728294	0.519425	-0.50946
EmuJ_000244000	Annexin [Source:UniProtKB/TrEMBL;Acc:A0A087W210]		16.8257	28.302	-0.920865	0.374832	0.0461401	-0.66729	302.704	174.601	-1.16212	0.317294	0.00071725	-1.12694
EmuJ_000244100	Transcription factor FAR1 [Source:UniProtKB/TrEMBL;Acc:A0A087W208]		107.084	87.0277	0.128002	0.0813242	0.236265	0.125757	91.7602	105.939	-0.16853	0.201119	0.505308	-0.166441
EmuJ_000244150	Hypothetical transcript [Source:UniProtKB/TrEMBL;Acc:A0A087W1V6]		70.417	64.759	-0.0502376	0.153584	0.844248	-0.0472303	29.3928	30.014	-0.341424	0.274542	0.300235	-0.333613
EmuJ_000244200	Ras protein Rab 7a [Source:UniProtKB/TrEMBL;Acc:A0A087W1M1]		427.921	408.336	-0.102384	0.112432	0.539255	-0.0990057	586.439	309.857	-1.29456	0.13692	4.53277e-20	-1.28707
EmuJ_000244250	Target of rapamycin complex subunit lst8 [Source:UniProtKB/TrEMBL;Acc:A0A087W254]		90.7778	86.9316	-0.108801	0.100622	0.45218	-0.105907	104.441	108.915	-0.312444	0.135434	0.04041	-0.310677
EmuJ_000244300	E3 ubiquitin protein ligase RNF13 [Source:UniProtKB/TrEMBL;Acc:A0A087W214]		155.456	158.954	-0.203332	0.0963878	0.0944207	-0.198357	209.278	145.699	-0.897555	0.121199	1.08641e-12	-0.893483
EmuJ_000244400	Zinc finger protein [Source:UniProtKB/TrEMBL;Acc:A0A087W212]		137.944	135.567	-0.146828	0.123851	0.400964	-0.140991	128.331	183.323	0.144463	0.183688	0.534716	0.142967
EmuJ_000244500	Ubiquitin conjugating enzyme E2 G1 [Source:UniProtKB/TrEMBL;Acc:A0A087W1W1]		217.604	183.731	0.0715351	0.152883	0.772521	0.0672897	248.016	152.459	-1.07856	0.202599	4.71886e-07	-1.065
EmuJ_000244600	PolyA polymerase PAPalpha [Source:UniProtKB/TrEMBL;Acc:A0A087W1M7]		15.7213	12.5612	0.153078	0.158265	0.509663	0.143382	17.3755	39.6406	0.816265	0.267126	0.00537395	0.798568
EmuJ_000244800	Calcium-transporting ATPase [Source:UniProtKB/TrEMBL;Acc:A0A087W259]		225.324	183.733	0.121572	0.107374	0.426804	0.117903	139.887	194.426	0.0932791	0.154594	0.644743	0.0925928
EmuJ_000244900	Exonuclease 1 [Source:UniProtKB/TrEMBL;Acc:A0A087W218]		65.9595	35.2521	0.732727	0.0886445	5.40609e-15	0.717508	20.6674	21.3685	-0.324484	0.297715	0.371192	-0.315814
EmuJ_000245100	Endoplasmic reticulum oxidoreductin 1 [Source:UniProtKB/TrEMBL;Acc:A0A087W1W7]		165.342	142.551	0.0422868	0.0670985	0.685592	0.0417791	109.127	434.174	1.6205	0.13482	6.78013e-32	1.61142
EmuJ_000245200	Protein stoned B [Source:UniProtKB/TrEMBL;Acc:A0A087W1N2]		10.4534	8.90325	0.0572167	0.198983	0.863304	0.0516926	3.19072	103.376	4.64247	0.192167	4.6805e-126	4.58991
EmuJ_000245300	Calumenin [Source:UniProtKB/TrEMBL;Acc:A0A087W263]		266.791	282.021	-0.252227	0.0833486	0.0106287	-0.247585	247.302	205.036	-0.651149	0.155743	9.64166e-05	-0.646288
EmuJ_000245400			13.2426	23.9042	-1.0277	0.220603	2.86407e-05	-0.908504	9.00304	43.6171	1.91908	0.3922	4.106e-06	1.83163
EmuJ_000245500	N acetylglucosaminyl phosphatidylinositol [Source:UniProtKB/TrEMBL;Acc:A0A087W220]		20.6726	19.7312	-0.102549	0.166412	0.692926	-0.0954144	12.7111	12.9568	-0.345727	0.233354	0.208271	-0.339977
EmuJ_000245600	Sulfhydryl oxidase [Source:UniProtKB/TrEMBL;Acc:A0A087W1X2]		146.861	163.96	-0.330411	0.150341	0.0795	-0.311412	109.545	110.295	-0.366176	0.124862	0.00773276	-0.364414
EmuJ_000245700	Transcription initiation factor tfiid subunit 5 [Source:UniProtKB/TrEMBL;Acc:A0A087W1N9]		86.8112	67.6047	0.188961	0.0811257	0.0608532	0.185662	68.0474	127.772	0.532385	0.138859	0.000380341	0.529219
EmuJ_000245800	Expressed conserved protein [Source:UniProtKB/TrEMBL;Acc:A0A087W267]		108.863	99.4847	-0.0412391	0.115697	0.828249	-0.039801	79.3716	93.2143	-0.139878	0.145993	0.439615	-0.138959
EmuJ_000245900	Ankyrin repeat domain containing protein 10 [Source:UniProtKB/TrEMBL;Acc:A0A087W226]		75.7271	68.7791	-0.0340383	0.105687	0.845494	-0.0330423	117.013	220.125	0.537043	0.304767	0.12748	0.522006
EmuJ_000246000	MMP37 protein mitochondrial [Source:UniProtKB/TrEMBL;Acc:A0A087W224]		80.6028	70.3126	0.0249211	0.0889786	0.867455	0.0243997	84.3498	94.6284	-0.215629	0.351216	0.639044	-0.207684
EmuJ_000246100	Protein CWC15 A [Source:UniProtKB/TrEMBL;Acc:A0A087W1X9]		145.318	114.66	0.169973	0.100011	0.196635	0.165505	95.5133	118.564	-0.0607647	0.161869	0.78327	-0.0602752
EmuJ_000246200	Thymosin beta 4 [Source:UniProtKB/TrEMBL;Acc:A0A087W1P4]		475.464	544.655	-0.369845	0.239505	0.24679	-0.320255	91.2097	126.387	0.0838469	0.463864	0.899772	0.0785957
EmuJ_000246300			1.46809	0.958104	0.454823	1.00118	0.778262	0.122472	2.42761	5.23652	0.743583	0.677345	0.36732	0.650158
EmuJ_000246500	Transforming protein RhoA [Source:UniProtKB/TrEMBL;Acc:A0A087W230]		196.745	204.086	-0.223978	0.107921	0.101047	-0.217151	252.636	306.187	-0.0957374	0.188057	0.700303	-0.0946982
EmuJ_000246600	Transforming protein RhoA [Source:UniProtKB/TrEMBL;Acc:A0A087W227]		426.042	320.664	0.237698	0.143749	0.210251	0.22514	323.731	250.929	-0.740072	0.185208	0.000202661	-0.73228
EmuJ_000246700	Expressed protein [Source:UniProtKB/TrEMBL;Acc:A0A087W1Y2]		62.9808	53.8865	0.0515331	0.15014	0.835311	0.0485784	60.1858	59.69	-0.386094	0.230846	0.149954	-0.379811
EmuJ_000246800	Membrane associated progesterone receptor [Source:UniProtKB/TrEMBL;Acc:A0A087W1Q0]		101.533	104.114	-0.206556	0.107355	0.133449	-0.200323	89.1672	78.2825	-0.560356	0.178485	0.00415101	-0.554873
EmuJ_000246900	Protein iws1 [Source:UniProtKB/TrEMBL;Acc:A0A087W279]		79.0167	63.6851	0.139471	0.083537	0.205751	0.136892	63.5615	67.6697	-0.284446	0.15654	0.114819	-0.282301
EmuJ_000247000	ATPase ASNA1 homolog [Source:UniProtKB/TrEMBL;Acc:A0A087W236]		78.7565	64.6765	0.112424	0.120684	0.528508	0.108171	56.3031	55.2707	-0.402964	0.171399	0.0364628	-0.399323
EmuJ_000247100	T box transcription factor tbx2 [Source:UniProtKB/TrEMBL;Acc:A0A087W231]		6.64648	4.8229	0.289069	0.371857	0.607628	0.210531	2.48859	57.104	4.13894	0.223312	1.45649e-74	4.07609
EmuJ_000247300	Disks large 3 [Source:UniProtKB/TrEMBL;Acc:A0A087W1Z0]		25.4311	17.5781	0.362848	0.134368	0.0253197	0.345983	20.3121	29.1592	0.152182	0.268586	0.667156	0.148855
EmuJ_000247400	Xenotropic and polytropic retrovirus receptor 1 [Source:UniProtKB/TrEMBL;Acc:A0A087W1Q6]		63.6848	31.9092	0.823553	0.156172	1.54234e-06	0.772683	44.0838	19.9883	-1.50929	0.282652	4.3444e-07	-1.47281
EmuJ_000247500			1.86349	1.48572	0.15991	0.538095	0.857825	0.0896971	0.518448	0.902423	0.445471	0.937995	0.719798	0.348731
EmuJ_000247600	N acetyltransferase mak3 [Source:UniProtKB/TrEMBL;Acc:A0A087W241]		4.16099	2.80025	0.395169	0.426633	0.531445	0.265029	1.70125	1.73233	-0.334795	0.611039	0.676077	-0.300188
EmuJ_000247700	Serine:threonine protein phosphatase 1 [Source:UniProtKB/TrEMBL;Acc:A0A087W237]		168.29	155.757	-0.060236	0.0854176	0.645834	-0.0590727	170.674	258.062	0.228075	0.206955	0.365225	0.225085
EmuJ_000247750	Transcription initiation factor IIF [Source:UniProtKB/TrEMBL;Acc:A0A087W1Z6]		120.207	100.317	0.0901145	0.120047	0.621015	0.0867405	112.755	135.396	-0.109371	0.183984	0.650076	-0.108235
EmuJ_000247800	Exostosin 3 [Source:UniProtKB/TrEMBL;Acc:A0A087W1R2]		27.759	24.6717	-0.00120131	0.0931473	0.993977	-0.00117382	20.3622	40.4897	0.613311	0.156188	0.000266285	0.608707
EmuJ_000247900	Ligand of numb protein x 2 [Source:UniProtKB/TrEMBL;Acc:A0A087W287]		67.3744	71.1004	-0.2482	0.201045	0.378829	-0.223786	94.4815	125.13	0.0286734	0.176596	0.909286	0.0283987
EmuJ_000248000	Nibrin [Source:UniProtKB/TrEMBL;Acc:A0A087W244]		117.344	55.9792	0.894829	0.119991	2.39862e-12	0.861354	43.2777	57.7703	0.0398019	0.239018	0.907007	0.0391093
EmuJ_000248100	Kelch protein 10 [Source:UniProtKB/TrEMBL;Acc:A0A087W240]		0	0	NA	NA	NA	NA	0.011474	0	-0.988007	4.08047	NA	-0.160289
EmuJ_000248200			3.09649	3.92886	-0.51334	0.33954	0.259507	-0.39151	1.53616	38.1204	4.21952	0.425756	5.83081e-22	3.99842
EmuJ_000248300	Glutaminyl tRNA synthetase [Source:UniProtKB/TrEMBL;Acc:A0A087W1R7]		291.845	231.818	0.159391	0.131521	0.387788	0.152281	462.457	163.009	-1.87678	0.14512	8.7183e-37	-1.8646
EmuJ_000248500	Coiled coil helix coiled coil helix [Source:UniProtKB/TrEMBL;Acc:A0A087W292]		401.517	324.326	0.134777	0.15428	0.556845	0.126641	439.39	337.459	-0.757945	0.273445	0.0122625	-0.740762
EmuJ_000248600	D111 G patch [Source:UniProtKB/TrEMBL;Acc:A0A087W250]		67.8338	55.4715	0.117645	0.110256	0.459736	0.113908	53.533	90.2381	0.378638	0.161969	0.0376042	0.375583
EmuJ_000248800	Multidrug resistance associated protein 4 [Source:UniProtKB/TrEMBL;Acc:A0A087W243]		17.926	9.97624	0.675075	0.308591	0.0811975	0.537137	6.93787	36.0199	1.99875	0.430078	1.29464e-05	1.89066
EmuJ_000248900	Gag pol polyprotein [Source:UniProtKB/TrEMBL;Acc:A0A087W207]		6.04424	4.11948	0.382335	0.305724	0.370857	0.30533	3.24492	12.6159	1.60085	0.353406	2.19416e-05	1.54086
EmuJ_000249000	Phospholipase [Source:UniProtKB/TrEMBL;Acc:A0A087W1S5]		18.7305	15.0459	0.146115	0.211887	0.654584	0.13032	17.7113	27.5056	0.245787	0.299295	0.5152	0.239141
EmuJ_000249050	CRIB [Source:UniProtKB/TrEMBL;Acc:A0A0S4MIW0]		218.655	183.601	0.0812712	0.108373	0.621268	0.0787741	128.227	134.471	-0.301847	0.18626	0.164722	-0.298634
EmuJ_000249100	Phospholipase [Source:UniProtKB/TrEMBL;Acc:A0A087W297]		2.90523	1.57995	0.706213	0.217255	0.00555305	0.626471	0.776188	1.92752	0.924845	0.41683	0.0495813	0.877693
EmuJ_000249200	Microtubule associated protein xmap215 [Source:UniProtKB/TrEMBL;Acc:A0A087W255]		50.0108	42.0145	0.080329	0.114774	0.648541	0.077571	33.735	46.2714	0.0804058	0.190557	0.753174	0.0795106
EmuJ_000249300	Innexin [Source:UniProtKB/TrEMBL;Acc:A0A087W248]		35.9392	29.4048	0.117914	0.103037	0.421009	0.114629	34.0247	40.931	-0.101641	0.242867	0.7554	-0.0998158
EmuJ_000249400	Innexin [Source:UniProtKB/TrEMBL;Acc:A0A087W211]		162.921	332.843	-1.19957	0.161173	2.65077e-12	-1.12095	592.81	312.103	-1.30003	0.171512	2.9964e-13	-1.28828
EmuJ_000249500	Innexin [Source:UniProtKB/TrEMBL;Acc:A0A087W1T2]		0.309191	0.783405	-1.51069	0.647374	0.0603161	-0.715674	16.7743	9.67023	-1.17476	0.436922	0.0153768	-1.10896
EmuJ_000249600	Heat Shock protein family member hsp 3 [Source:UniProtKB/TrEMBL;Acc:A0A087W2A1]		561.314	495.034	0.00810963	0.15542	0.976333	0.00761326	390.482	319.363	-0.677103	0.278082	0.0296643	-0.661243
EmuJ_000249700	THO complex subunit 5 protein [Source:UniProtKB/TrEMBL;Acc:A0A087W260]		108.967	92.3416	0.0671584	0.0708142	0.519947	0.0662615	74.6484	94.288	-0.0405164	0.131193	0.823384	-0.0403013
EmuJ_000249800	Vesicular glutamate transporter [Source:UniProtKB/TrEMBL;Acc:A0A087W253]		90.0422	167.55	-1.0654	0.169758	5.71694e-09	-0.988496	49.8053	126.086	0.960853	0.160851	1.29362e-08	0.953206
EmuJ_000249900	Nucleolar protein 14 [Source:UniProtKB/TrEMBL;Acc:A0A087W215]		62.2222	51.0714	0.114531	0.109088	0.467322	0.110966	34.5886	64.118	0.514151	0.131297	0.000277779	0.511419
EmuJ_000250000	Cirhin [Source:UniProtKB/TrEMBL;Acc:A0A087W1T9]		101.502	66.2287	0.443346	0.125785	0.00235344	0.425187	82.2998	66.2591	-0.693246	0.179847	0.000351749	-0.686361
EmuJ_000250100	RIB43A domain with coiled coils 1 [Source:UniProtKB/TrEMBL;Acc:A0A087W2A6]		26.5808	30.4972	-0.370512	0.160626	0.0638212	-0.346393	16.1289	94.1743	2.1803	0.364273	1.20869e-08	2.09418
EmuJ_000250200	TBC1 domain family 3 [Source:UniProtKB/TrEMBL;Acc:A0A087W265]		78.5782	93.5808	-0.423147	0.102738	0.000275143	-0.411425	64.8326	131.675	0.646651	0.119276	2.82641e-07	0.643811
EmuJ_000250300	Nonmuscle myosin II heavy chain [Source:UniProtKB/TrEMBL;Acc:A0A087W258]		135.671	271.736	-1.17241	0.090176	2.42768e-36	-1.14723	427.628	141.843	-1.96549	0.183066	1.27725e-25	-1.94527
EmuJ_000250400	Expressed conserved protein [Source:UniProtKB/TrEMBL;Acc:A0A087W219]		163.438	161.526	-0.153528	0.108632	0.298052	-0.148789	121.233	96.3913	-0.699386	0.213098	0.00264036	-0.689673
EmuJ_000250600	Developmentally regulated gtp binding protein 1 [Source:UniProtKB/TrEMBL;Acc:A0A087W2B0]		245.267	208.702	0.0617559	0.0920254	0.664759	0.0603757	170.345	211.167	-0.0632625	0.178074	0.795128	-0.0626463
EmuJ_000250700	Expressed protein [Source:UniProtKB/TrEMBL;Acc:A0A087W271]		388.861	354.109	-0.0362947	0.115065	0.84823	-0.0350422	341.314	184.981	-1.26489	0.26088	5.08153e-06	-1.23874
EmuJ_000250800	Serine:threonine protein kinase [Source:UniProtKB/TrEMBL;Acc:A0A087W264]		16.7947	25.7291	-0.787545	0.141115	3.07067e-07	-0.74738	44.0024	45.0656	-0.35492	0.291721	0.311102	-0.345792
EmuJ_000250900	Arginine:serine rich coiled coil protein 2 [Source:UniProtKB/TrEMBL;Acc:A0A087W223]		124.205	109.942	0.00496086	0.0911236	0.9757	0.00485211	74.7497	164.764	0.76588	0.184957	0.000113887	0.757838
EmuJ_000251000	Arginine:serine rich coiled coil protein 2 [Source:UniProtKB/TrEMBL;Acc:A0A087W1V2]		144.644	138.51	-0.108756	0.109169	0.493685	-0.105367	70.3815	110.767	0.276792	0.211351	0.272357	0.273008
EmuJ_000251100	Putative rRNA methyltransferase [Source:UniProtKB/TrEMBL;Acc:A0A087W2B3]		103.917	77.0276	0.260629	0.0878213	0.0124402	0.255314	72.7316	66.5576	-0.502998	0.145216	0.00143801	-0.499731
EmuJ_000251200	Run domain Beclin 1 interacting and cystein rich [Source:UniProtKB/TrEMBL;Acc:A0A087W276]		44.7719	50.4035	-0.342492	0.0885897	0.000723481	-0.335388	62.0543	52.8389	-0.603288	0.191684	0.00405293	-0.596493
EmuJ_000251300	Expressed conserved protein [Source:UniProtKB/TrEMBL;Acc:A0A087W268]		3.15819	1.55316	0.855968	0.349314	0.0467982	0.643832	1.01976	1.29297	-0.0379756	0.513488	0.959559	-0.0351239
EmuJ_000251500	FMRFamide activated amiloride sensitive sodium [Source:UniProtKB/TrEMBL;Acc:A0A087W228]		1.93673	1.78363	-0.0492691	0.533874	0.958468	-0.0278387	0.673524	1.69357	0.926666	0.817266	0.350088	0.768861
EmuJ_000251600	FMRFamide activated amiloride sensitive sodium [Source:UniProtKB/TrEMBL;Acc:A0A087W1V8]		4.98483	2.67901	0.733886	0.422785	0.185282	0.495017	1.85172	5.27657	1.1327	0.652636	0.133956	0.999939
EmuJ_000251700	39S ribosomal protein L48 mitochondrial [Source:UniProtKB/TrEMBL;Acc:A0A087W2B8]		123.28	120.827	-0.14255	0.090229	0.23407	-0.139485	140.176	118.607	-0.6173	0.134078	1.57494e-05	-0.613878
EmuJ_000251800	Cytochrome oxidase biolocus tagsis protein [Source:UniProtKB/TrEMBL;Acc:A0A087W281]		121.109	100.632	0.0963589	0.0855783	0.429374	0.094491	97.7152	90.2894	-0.487333	0.140616	0.00142898	-0.484363
EmuJ_000251900	Choline:ethanolaminephosphotransferase 1 [Source:UniProtKB/TrEMBL;Acc:A0A087W274]		126.385	152.753	-0.442653	0.163314	0.0246949	-0.412925	159.535	112.088	-0.879912	0.171641	1.29869e-06	-0.871945
EmuJ_000252000	N acetyltransferase [Source:UniProtKB/TrEMBL;Acc:A0A087W233]		267.842	286.187	-0.265513	0.145435	0.158303	-0.251173	157.526	187.011	-0.123821	0.191911	0.619204	-0.122421
EmuJ_000252100	Neurogenic locus notch protein 2 [Source:UniProtKB/TrEMBL;Acc:A0A087W1W3]		81.519	67.1432	0.107845	0.14771	0.63162	0.101847	50.9099	70.4896	0.0838305	0.316659	0.8502	0.0813007
EmuJ_000252500	Proteasome prosome macropain subunit beta [Source:UniProtKB/TrEMBL;Acc:A0A087W2C5]		541.571	380.248	0.339368	0.137922	0.0457923	0.322793	442.635	301.625	-0.932078	0.273537	0.00174507	-0.910934
EmuJ_000252600	Nuclear receptor subfamily 0 group B member [Source:UniProtKB/TrEMBL;Acc:A0A087W285]		56.1069	45.2668	0.137305	0.0948777	0.284694	0.134049	36.9265	48.9688	0.0289741	0.213775	0.923964	0.0285689
EmuJ_000252700	Replication factor c subunit 2 [Source:UniProtKB/TrEMBL;Acc:A0A087W278]		145.04	126.101	0.0304827	0.117024	0.878311	0.0293962	119.699	161.686	0.0624083	0.146858	0.751565	0.0619935
EmuJ_000252800	Ribosomal protein L15 [Source:UniProtKB/TrEMBL;Acc:A0A087W238]		1037.81	943.67	-0.0353161	0.118139	0.856956	-0.034034	825.335	544.496	-0.980091	0.283855	0.00149268	-0.956196
EmuJ_000252900	Tho complex subunit 7 [Source:UniProtKB/TrEMBL;Acc:A0A087W1W9]		135.011	137.278	-0.195773	0.125371	0.240739	-0.187806	129.37	121.653	-0.460279	0.171199	0.0153776	-0.456134
EmuJ_000253000	Glutaminyl peptide cyclotransferase [Source:UniProtKB/TrEMBL;Acc:A0A087W2C9]		152.841	148.555	-0.131002	0.0789763	0.208825	-0.128833	149.982	189.546	-0.0359273	0.120172	0.829121	-0.0357671
EmuJ_000253100	Oral facial digital syndrome 1 protein [Source:UniProtKB/TrEMBL;Acc:A0A087W290]		91.591	118.846	-0.547249	0.0737233	3.05895e-12	-0.539337	63.3243	158.208	0.943105	0.149379	1.67903e-09	0.936625
EmuJ_000253150			33.8482	63.527	-1.07997	0.124558	2.01571e-16	-1.03657	26.693	52.943	0.61013	0.2071	0.00744023	0.602114
EmuJ_000253200	Kinetochore associated protein 1 [Source:UniProtKB/TrEMBL;Acc:A0A087W242]		24.2812	13.3785	0.687169	0.0940241	6.82051e-12	0.671157	8.11204	13.8898	0.393792	0.257668	0.193125	0.385854
EmuJ_000253300	Vesicle trafficking protein SEC22b [Source:UniProtKB/TrEMBL;Acc:A0A087W1X5]		355.45	396.881	-0.329581	0.0993752	0.00452723	-0.321024	299.904	320.186	-0.282048	0.186659	0.198624	-0.279032
EmuJ_000253400	Adenylyltransferase and sulfurtransferase MOCS3 Molybdopterin-synthase sulfurtransferase Molybdopterin-synthase adenylyltransferase [Source:UniProtKB/TrEMBL;Acc:A0A087W2D5]		138.836	118.516	0.0561444	0.0838625	0.665508	0.0550985	111.014	182.111	0.337711	0.107789	0.00423925	0.336498
EmuJ_000253500	Transcription factor eb [Source:UniProtKB/TrEMBL;Acc:A0A087W295]		29.593	40.3288	-0.618532	0.151091	0.000302188	-0.582636	130.318	57.1668	-1.56014	0.247066	1.66778e-09	-1.53116
[truncated: 8,671 more rows]

## Sheet: bcat-1(RNAi)
		beta.1	beta.2	beta.3	Neg.1	Neg.2	Neg.3	mean	mean	beta versus Neg
Transcript ID	Annotation	(Ingrid)	(Ingrid)	(Ingrid)	(Ingrid)	(Ingrid)	(Ingrid)	beta	Neg	LFC (MLE)	lfcSE	padj	LFC (MAP)
CDKD1	Cyclin dependent kinase 1 [Source:UniProtKB/TrEMBL;Acc:A0A087VXA1]	91.8346	109.303	94.7044	44.7266	47.977	46.3029	98.6141	46.3355	0.917216	0.103946	5.7028e-17	0.891226
CLK2		75.5406	66.6061	69.721	77.9485	60.2215	80.9273	70.6226	73.0324	-0.219735	0.142603	0.248023	-0.208302
EmuJ_000000300	Hypothetical transcript [Source:UniProtKB/TrEMBL;Acc:A0A087VWA1]	0	0	0	0	0	0	0	0	NA	NA	NA	NA
EmuJ_000000800	Non capsid protein NS 1 [Source:UniProtKB/TrEMBL;Acc:A0A087VW95]	0	0.329816	0.163336	0.14949	0	0.1367	0.164384	0.0953965	0.582628	2.14825	NA	0.0436037
EmuJ_000001200		0	0	0	0	0	0	0	0	NA	NA	NA	NA
EmuJ_000001400		0	0	0	0.037542	0.402703	0	0	0.146748	-4.42537	2.47651	NA	-0.199073
EmuJ_000002000	Hypothetical transcript [Source:UniProtKB/TrEMBL;Acc:A0A087VW96]	1.15133	1.78201	1.23927	0.584293	0.811095	0.691452	1.39087	0.695613	0.828208	0.381827	0.084235	0.594692
EmuJ_000002800	Amino acid permease [Source:UniProtKB/TrEMBL;Acc:A0A087VZC8]	12.7509	14.0507	11.7573	6.14892	5.65352	3.8155	12.853	5.20598	1.13871	0.331314	0.00310933	0.879051
EmuJ_000003100	Heat shock protein 70 [Source:UniProtKB/TrEMBL;Acc:A0A087VWA7]	0	0	0	0	0	0	0	0	NA	NA	NA	NA
EmuJ_000003600	Expressed protein [Source:UniProtKB/TrEMBL;Acc:A0A087VWF4]	0	0	0	0	0	0	0	0	NA	NA	NA	NA
EmuJ_000004000		17.6891	13.6873	11.9833	17.836	13.547	13.8787	14.4532	15.0872	-0.232933	0.231516	0.488527	-0.20349
EmuJ_000004300	Smad nuclear interacting protein [Source:UniProtKB/TrEMBL;Acc:A0A087VWB6]	1.42096	0.561532	1.11236	0.890805	0.546024	0.349111	1.03162	0.595313	0.63237	0.812552	0.607459	0.227361
EmuJ_000004500	Cytochrome B5 [Source:UniProtKB/TrEMBL;Acc:A0A087VWA9]	0	0.104884	0.103884	0	0.203974	0	0.0695893	0.0679915	-0.10393	2.61986	NA	-0.00528911
EmuJ_000004600	Expressed protein [Source:UniProtKB/TrEMBL;Acc:A0A077RC70]	0	0	0	0	0	0	0	0	NA	NA	NA	NA
EmuJ_000005000		0	0	0	0	0.0893244	0	0	0.0297748	-0.981124	4.08047	NA	-0.0213556
EmuJ_000005300		0	0	0	0	0	0	0	0	NA	NA	NA	NA
EmuJ_000005400	Glutathione S transferase [Source:UniProtKB/TrEMBL;Acc:A0A087VWB2]	0.635521	0.62786	0.373125	0.569158	0.732624	0.312278	0.545502	0.53802	-0.140298	0.868716	0.928547	-0.046126
EmuJ_000005500		0	0	0	0	0	0	0	0	NA	NA	NA	NA
EmuJ_000005600	SH2 motif [Source:UniProtKB/TrEMBL;Acc:A0A087VWG4]	0.228998	0	0.22408	0	0	0.562617	0.151026	0.187539	-0.510835	2.52578	NA	-0.0281475
EmuJ_000005800	Expressed protein [Source:UniProtKB/TrEMBL;Acc:A0A087VWG7]	0	0	0	0	0	0	0	0	NA	NA	NA	NA
EmuJ_000005900		0	0	0	0	0	0	0	0	NA	NA	NA	NA
EmuJ_000006000	EGF type 3 [Source:UniProtKB/TrEMBL;Acc:A0A087VWA0]	0	0	0	0	0	0	0	0	NA	NA	NA	NA
EmuJ_000006300	FMRFamide activated amiloride sensitive sodium [Source:UniProtKB/TrEMBL;Acc:A0A087VWH2]	0	0	0.0753159	0.275725	0.0739407	0.189102	0.0251053	0.179589	-2.89686	1.83496	NA	-0.284871
EmuJ_000006400	FMRFamide activated amiloride sensitive sodium [Source:UniProtKB/TrEMBL;Acc:A0A087VWB8]	0.346359	0	0	0.155095	0	0.141826	0.115453	0.0989739	0.0383722	2.63305	NA	0.00194901
EmuJ_000006500	WD repeat protein [Source:UniProtKB/TrEMBL;Acc:A0A087VWA2]	0	0	0	0	0	0.109624	0	0.0365414	-0.981124	4.08047	NA	-0.0213556
EmuJ_000006700		0	0	0	0	0	0.287243	0	0.0957477	-0.981124	4.08047	NA	-0.0213556
EmuJ_000006800	Fatty acid desaturase type 1 [Source:UniProtKB/TrEMBL;Acc:A0A087VWH4]	1.30512	0.79347	1.2771	1.34866	1.83244	0.904399	1.12523	1.36183	-0.435228	0.551975	0.601764	-0.238674
EmuJ_000007100	L-lactate dehydrogenase [Source:UniProtKB/TrEMBL;Acc:A0A087VWA4]	298.864	165.085	252.564	405.164	291.828	103.329	238.838	266.774	-0.3242	0.590117	0.730599	-0.167038
EmuJ_000007300	Histone H2B [Source:UniProtKB/TrEMBL;Acc:A0A0S4MI22]	0	0	0	0	0	0	0	0	NA	NA	NA	NA
EmuJ_000007400	Non capsid protein NS 1 [Source:UniProtKB/TrEMBL;Acc:A0A087VWH6]	0.577265	0.633674	0.502106	1.66584	7.45569	2.15366	0.571015	3.7584	-2.88532	0.635324	4.80533e-05	-1.35873
EmuJ_000007500	Dynamin associated protein [Source:UniProtKB/TrEMBL;Acc:A0A087VWC9]	0	0	0	0	0	0	0	0	NA	NA	NA	NA
EmuJ_000007600		0	0	0	0	0	0	0	0	NA	NA	NA	NA
EmuJ_000007700		4.34749	3.95872	3.69034	4.17497	3.44684	4.43978	3.99885	4.02053	-0.182054	0.182631	0.493555	-0.167025
EmuJ_000007800	PDZ domain containing protein GIPC3 [Source:UniProtKB/TrEMBL;Acc:A0A087W0Q9]	50.7374	56.1438	50.1568	57.7471	63.7278	67.5899	52.346	63.0216	-0.440553	0.111637	0.000534511	-0.426218
EmuJ_000008100	Transcript antisense to ribosomal RNA protein [Source:UniProtKB/TrEMBL;Acc:A0A0S4MMG0]	0	0.921264	0.782127	0	0.767846	0.109097	0.567797	0.292314	0.800135	1.61598	NA	0.0982722
EmuJ_000008400		0.748885	0.616547	0.488536	0.670683	1.19904	1.73769	0.617989	1.20247	-1.13957	0.721452	0.23417	-0.476182
EmuJ_000008700	Heat shock protein 90 [Source:UniProtKB/TrEMBL;Acc:A0A087VWA8]	3535.25	4370.28	4047.26	2603.18	3323.5	2935.74	3984.26	2954.14	0.259052	0.127592	0.109987	0.248148
EmuJ_000009000	Protein FAM179B [Source:UniProtKB/TrEMBL;Acc:A0A087VWI3]	8.47527	7.44276	7.67897	5.08573	5.23601	5.32834	7.86567	5.21669	0.421008	0.14281	0.013105	0.399043
EmuJ_000009100	Bifunctional coenzyme A synthase [Source:UniProtKB/TrEMBL;Acc:A0A068Y824]	209.204	193.952	191.026	196.177	180.846	183.082	198.06	186.702	-0.0858391	0.0873272	0.500816	-0.0841079
EmuJ_000009200		0.871953	1.14859	1.04284	1.8221	1.11687	1.98358	1.02113	1.64085	-0.863337	0.510552	0.199245	-0.507897
EmuJ_000009300	Exosome component 10 [Source:UniProtKB/TrEMBL;Acc:A0A087VWD1]	0.429593	0.424414	0.630552	0.769466	0.825385	1.05545	0.494853	0.883434	-1.01038	0.980242	NA	-0.28384
EmuJ_000009500	Solute carrier family 13 [Source:UniProtKB/TrEMBL;Acc:A0A087VWI8]	32.725	32.5665	29.9186	61.3964	55.532	14.4761	31.7367	43.8015	-0.63221	0.438009	0.286267	-0.416236
EmuJ_000009600	Cytoplasmic antigen 1 [Source:UniProtKB/TrEMBL;Acc:A0A077RER0]	6.45272	14.2498	9.65695	4.75909	11.3038	3.73023	10.1198	6.59771	0.453178	0.553215	0.585001	0.247886
EmuJ_000010100	Clusterin associated protein 1 [Source:UniProtKB/TrEMBL;Acc:A0A087VWJ0]	0	0.16392	0.487073	0.297189	0.159393	0.543526	0.216998	0.333369	-0.800567	1.50826	NA	-0.112705
EmuJ_000010200	Expressed protein [Source:UniProtKB/TrEMBL;Acc:A0A087VWD4]	54.707	67.8518	60.2528	52.4938	55.4366	50.9443	60.9372	52.9583	0.0301654	0.106953	0.866721	0.0292619
EmuJ_000010400	ATP dependent RNA helicase DHX34 [Source:UniProtKB/TrEMBL;Acc:A0A068YGD4]	25.304	25.2986	25.5874	21.4005	18.1898	18.9309	25.3967	19.507	0.209182	0.10298	0.109857	0.203361
EmuJ_000010600	Hypothetical transcript [Source:UniProtKB/TrEMBL;Acc:A0A087VWE1]	0.356382	0.704172	0.523095	0.478751	0.171181	0.437792	0.527883	0.362575	0.356298	0.831311	0.79153	0.124635
EmuJ_000010700	Non capsid protein NS 1 [Source:UniProtKB/TrEMBL;Acc:A0A087VWJ3]	0	0	0	0	0	0	0	0	NA	NA	NA	NA
EmuJ_000010800	Expressed protein [Source:UniProtKB/TrEMBL;Acc:A0A087VWD7]	119.092	85.206	82.5981	165.326	109.471	224.818	95.6322	166.538	-0.972353	0.268792	0.0017257	-0.813572
EmuJ_000010900	Expressed protein [Source:UniProtKB/TrEMBL;Acc:A0A087VWB7]	1215.38	1017.69	1134.26	1046.86	879.721	883.884	1122.44	936.823	0.0908215	0.123962	0.630267	0.0872045
EmuJ_000011400	Membrane proteinTapt1 CMV receptor [Source:UniProtKB/TrEMBL;Acc:A0A087VWE0]	0.25896	0.255838	0	0.463837	0.497545	0.63623	0.171599	0.532537	-1.81616	1.61225	NA	-0.236918
EmuJ_000011500	Expressed protein [Source:UniProtKB/TrEMBL;Acc:A0A087VWC0]	0	0	0	0	0	0	0	0	NA	NA	NA	NA
EmuJ_000012500		0	0	0	0	0	0	0	0	NA	NA	NA	NA
EmuJ_000012600		0.125379	0	0.245373	0	0	0	0.123584	0	2.42981	3.32457	NA	0.0864588
EmuJ_000013000		0	0	0	0	0	0	0	0	NA	NA	NA	NA
EmuJ_000013100		0	0	0	0	0	0	0	0	NA	NA	NA	NA
EmuJ_000013600	Hypothetical transcript [Source:UniProtKB/TrEMBL;Acc:A0A087VWE8]	0	0	0	0	0	0	0	0	NA	NA	NA	NA
EmuJ_000013800	Non capsid protein NS 1 [Source:UniProtKB/TrEMBL;Acc:A0A087VWL8]	0	0	0	0	0	0	0	0	NA	NA	NA	NA
EmuJ_000013900	Non capsid protein NS 1 [Source:UniProtKB/TrEMBL;Acc:A0A087VWG2]	0.20525	0.270367	0.133895	0.183817	0.13145	0.336181	0.203171	0.217149	-0.286345	1.01729	NA	-0.0756884
EmuJ_000014400	Programmed cell death protein 11 [Source:UniProtKB/TrEMBL;Acc:A0A087VWM1]	0.347808	0.801769	0.453786	0.311489	0.445501	0.474732	0.534455	0.410574	0.203402	0.886074	0.893797	0.0652708
EmuJ_000014500	Hypothetical transcript [Source:UniProtKB/TrEMBL;Acc:A0A087VWF1]	0	0	0	0	0	0	0	0	NA	NA	NA	NA
EmuJ_000014700		0	0	0	0	0	0	0	0	NA	NA	NA	NA
EmuJ_000014900	Heat shock protein 70 related [Source:UniProtKB/TrEMBL;Acc:A0A087VWG6]	0.0550869	0.0544229	0	0.0493345	0	0	0.0365033	0.0164448	0.878332	2.80086	NA	0.0396827
EmuJ_000015200	Heat shock protein 70 related [Source:UniProtKB/TrEMBL;Acc:A0A068YNY2]	0	0	0	0	0	0	0	0	NA	NA	NA	NA
EmuJ_000015300	Hypothetical transcript [Source:UniProtKB/TrEMBL;Acc:A0A087VWF5]	0	0	0.36806	0.112286	0	0	0.122687	0.0374288	1.45773	3.18402	NA	0.0503192
EmuJ_000017400	Oxalate:formate antiporter [Source:UniProtKB/TrEMBL;Acc:A0A087VWQ1]	2.91671	0	0	0.653033	0.280196	6.44936	0.972236	2.46086	-1.5059	2.53149	0.705129	-0.0768164
EmuJ_000017500	Protein kinase [Source:UniProtKB/TrEMBL;Acc:A0A087VWI5]	0	0	0	0	0	0	0	0	NA	NA	NA	NA
EmuJ_000018800	Low density lipoprotein receptor class A cysteine rich [Source:UniProtKB/TrEMBL;Acc:A0A087VWT1]	0	0	0	0	0	0	0	0	NA	NA	NA	NA
EmuJ_000019100	Expressed protein [Source:UniProtKB/TrEMBL;Acc:A0A087VWJ7]	0	0	0	0.107892	0	0.0986618	0	0.0688514	-1.83345	3.8222	NA	-0.0470673
EmuJ_000019500	Heat shock protein 70 [Source:UniProtKB/TrEMBL;Acc:A0A087VWG8]	0.265155	0.261959	0.259462	0.831134	0.509448	0.325725	0.262192	0.555436	-1.24856	1.04182	NA	-0.321594
EmuJ_000019600	Heat shock protein 70 [Source:UniProtKB/TrEMBL;Acc:A0A087VWT6]	0	0.121127	0	0.109802	0.117782	0.100408	0.0403757	0.109331	-1.50121	2.2521	NA	-0.100724
EmuJ_000019800	Unc 13 (Munc13) [Source:UniProtKB/TrEMBL;Acc:A0A087VWT4]	0.269017	0.531548	0.52648	0.48185	0.258434	0.881251	0.442348	0.540511	-0.479975	1.29526	NA	-0.0872622
EmuJ_000020200	Heat shock protein 70 [Source:UniProtKB/TrEMBL;Acc:A0A087VWV9]	3.52	1.78337	1.58973	2.18245	5.72258	0.517412	2.2977	2.80748	-0.448621	0.74028	0.698704	-0.180536
EmuJ_000020400		0	0	0	0	0	0	0	0	NA	NA	NA	NA
EmuJ_000021600		0	0	0	0	0	0	0	0	NA	NA	NA	NA
EmuJ_000021800		0.200788	0.595102	0	0	0.192889	0.164436	0.265297	0.119108	0.973121	2.0731	NA	0.0774886
EmuJ_000021900		0	0	0	0	0	0	0	0	NA	NA	NA	NA
EmuJ_000022600		26.7279	23.1353	29.2732	32.3916	26.5009	29.5199	26.3788	29.4708	-0.330858	0.16794	0.122846	-0.307456
EmuJ_000023400		0.206782	0	0	0	0	0	0.0689272	0	0.942429	4.08047	NA	0.0205134
EmuJ_000023800	Hypothetical transcript [Source:UniProtKB/TrEMBL;Acc:A0A087VWP9]	0	0	0	0	0	0	0	0	NA	NA	NA	NA
EmuJ_000023900		0.644389	1.59155	0.945828	0.865649	0.309519	0.791589	1.06059	0.655586	0.506037	1.10564	NA	0.11818
EmuJ_000024000		0	0	0	0	0	0	0	0	NA	NA	NA	NA
EmuJ_000024100		13.3956	11.0587	15.6218	8.71	8.109	7.21342	13.3587	8.0108	0.5699	0.268917	0.0926817	0.476837
EmuJ_000024200	Glycosyltransferase 14 family member [Source:UniProtKB/TrEMBL;Acc:A0A087VWI9]	0	0	0	0	0	0	0	0	NA	NA	NA	NA
EmuJ_000024300	Expressed protein [Source:UniProtKB/TrEMBL;Acc:A0A077RC70]	0	0	0	0	0	0	0	0	NA	NA	NA	NA
EmuJ_000024600		0	0	0	0.236336	0	0	0	0.0787786	-0.981124	4.08047	NA	-0.0213556
EmuJ_000025000	Oocyte zinc finger protein XlCOF6 [Source:UniProtKB/TrEMBL;Acc:A0A087VWL5]	0.586428	0.434519	0	0.262595	0.14084	0.360194	0.340316	0.254543	0.230118	1.39438	NA	0.0368949
EmuJ_000025100	O phospho L seryl tRNASec:L selenocysteinyl tRNA [Source:UniProtKB/TrEMBL;Acc:A0A087VWJ1]	32.2511	32.7599	31.1141	39.4604	24.4368	23.8082	32.0417	29.2351	-0.0384459	0.28048	0.939473	-0.0317116
EmuJ_000025200	Programmed cell death protein [Source:UniProtKB/TrEMBL;Acc:A0A087VWY5]	299.856	401.496	366.771	300.476	379.264	300.804	356.041	326.848	-0.048832	0.150763	0.845295	-0.0460091
EmuJ_000025300	Expressed protein [Source:UniProtKB/TrEMBL;Acc:A0A087VWQ6]	0	0	0	0	0	0.33869	0	0.112897	-0.981124	4.08047	NA	-0.0213556
EmuJ_000025400	Zinc finger protein [Source:UniProtKB/TrEMBL;Acc:A0A087VWV5]	0	0	0	0	0	0	0	0	NA	NA	NA	NA
EmuJ_000025500	Metazoa galactosyltransferase [Source:UniProtKB/TrEMBL;Acc:A0A087VWL7]	0	0	0	0	0	0	0	0	NA	NA	NA	NA
EmuJ_000025600		7.54753	7.45654	6.98078	6.5742	6.65467	6.26576	7.32828	6.49821	0.00260999	0.222939	0.99449	0.00230122
EmuJ_000025800	Methionyl aminopeptidase 1 M24 family [Source:UniProtKB/TrEMBL;Acc:A0A087VWZ0]	0.390264	0.257039	0.509178	0.116504	0.624851	0.213072	0.385494	0.318142	0.128156	1.13729	NA	0.0284522
EmuJ_000025900	Methionine aminopeptidase 1 [Source:UniProtKB/TrEMBL;Acc:A0A087VWQ9]	0	0	0	0	0.194297	0	0	0.0647656	-0.981124	4.08047	NA	-0.0213556
EmuJ_000026000	Histone H3 [Source:UniProtKB/TrEMBL;Acc:A0A087VWW0]	0	0	0	0	0.167413	0.142718	0	0.103377	-1.87721	3.78438	NA	-0.0478674
EmuJ_000026200		0	0	0	0	0	0	0	0	NA	NA	NA	NA
EmuJ_000026400	Expressed protein [Source:UniProtKB/TrEMBL;Acc:A0A087VWZ5]	0	0	0	0	0	0	0	0	NA	NA	NA	NA
EmuJ_000026800	BRK domain containing protein [Source:UniProtKB/TrEMBL;Acc:A0A087VWW4]	0	0	0	0	0	0	0	0	NA	NA	NA	NA
1	Expressed protein [Source:UniProtKB/TrEMBL;Acc:A0A087VWJ9]	0	0.355516	0	0.322276	0	0	0.118505	0.107425	-0.0193423	3.83784	NA	-0.000474584
EmuJ_000028700	Non capsid protein NS 1 [Source:UniProtKB/TrEMBL;Acc:A0A087VWK1]	0	0	0	0	0	0	0	0	NA	NA	NA	NA
EmuJ_000031300	Histone H4 [Source:UniProtKB/TrEMBL;Acc:U6HLD5]	0.26643	0	0	0	0	0	0.08881	0	0.942429	4.08047	NA	0.0205134
EmuJ_000032300	Diagnostic antigen gp50 [Source:UniProtKB/TrEMBL;Acc:A0A087VX15]	1.60221	16.2014	8.39235	1.68811	1.44863	1.0034	8.73197	1.38005	2.48258	0.673142	0.00135632	1.08555
EmuJ_000032400	PIM1 peptidase S16 family [Source:UniProtKB/TrEMBL;Acc:A0A087VWS4]	0.291671	0.288155	0	0	0	0	0.193275	0	1.84047	3.80003	NA	0.0465387
EmuJ_000032800	Hypothetical transcript [Source:UniProtKB/TrEMBL;Acc:A0A087VWY0]	0	0	0	0	0	0	0	0	NA	NA	NA	NA
EmuJ_000032900	Heat shock 70 kDa protein 1 [Source:UniProtKB/TrEMBL;Acc:A0A087VWN6]	0	0	0	0	0	0	0	0	NA	NA	NA	NA
EmuJ_000033000		1.22902	0.993437	0.655978	1.10068	1.07333	0.549005	0.959477	0.907672	-0.083089	0.651374	0.943137	-0.0386919
EmuJ_000033100		0	0.0570306	0	0.67208	2.44004	0	0.0190102	1.03737	-5.82985	2.72925	0.0895239	-0.166936
EmuJ_000033300		1.06461	0.682235	1.15438	0.695755	0.829242	0.848307	0.967075	0.791101	0.120166	0.36379	0.842206	0.088537
EmuJ_000033400	DEAD box ATP dependent RNA helicase [Source:UniProtKB/TrEMBL;Acc:A0A087VWY6]	0	0	0	0	0	0	0	0	NA	NA	NA	NA
EmuJ_000033500	Hypothetical transcript [Source:UniProtKB/TrEMBL;Acc:A0A087VWP0]	0.100455	0.0992436	0.0819146	0.0749706	0.0482514	0.0959791	0.0938709	0.073067	0.177315	0.789674	0.896439	0.0661801
EmuJ_000033800		0	0	0	0	0	0	0	0	NA	NA	NA	NA
EmuJ_000034800	Non capsid protein NS 1 [Source:UniProtKB/TrEMBL;Acc:A0A087VWP3]	32.9866	38.2377	34.9323	18.7756	20.3513	22.272	35.3855	20.4663	0.61635	0.131041	2.34279e-05	0.589059
EmuJ_000034900		38.7662	46.6527	41.8799	24.2328	26.3687	30.5759	42.4329	27.0591	0.474645	0.155804	0.0100047	0.445472
EmuJ_000035100	Expressed protein [Source:UniProtKB/TrEMBL;Acc:A0A087VWT5]	359.854	423.775	439.806	202.712	228.851	243.72	407.811	225.094	0.684819	0.130446	1.72882e-06	0.654751
EmuJ_000035200	RNA directed DNA polymerase (Reverse transcriptase) [Source:UniProtKB/TrEMBL;Acc:A0A087VWZ7]	0.963782	0.952163	0.943087	0.43157	0.462933	0.295985	0.953011	0.39683	1.10192	0.768534	0.290073	0.427992
EmuJ_000035500	Expressed protein [Source:UniProtKB/TrEMBL;Acc:A0A087VWM3]	0	0	0	0	0	0	0	0	NA	NA	NA	NA
EmuJ_000035600		0	0	0	0	0	0.33869	0	0.112897	-0.981124	4.08047	NA	-0.0213556
EmuJ_000036000	Cytoplasmic antigen 1 [Source:UniProtKB/TrEMBL;Acc:U6HK62]	0	0	0	0	0	0	0	0	NA	NA	NA	NA
EmuJ_000036200	Testis specific protein pbs13 [Source:UniProtKB/TrEMBL;Acc:A0A087VWU0]	0	1.16488	0	0.527985	0	0	0.388294	0.175995	0.854832	3.42836	NA	0.0265302
EmuJ_000036300	Actin cytoplasmic type 5 [Source:UniProtKB/TrEMBL;Acc:A0A087VX00]	4618.8	4494.22	4642.32	4740.18	6242.6	3661.77	4585.11	4881.52	-0.26018	0.183043	0.294848	-0.238602
EmuJ_000036900	Transcription factor ovo 2 [Source:UniProtKB/TrEMBL;Acc:A0A087VX38]	0	0	0	0	0	0	0	0	NA	NA	NA	NA
EmuJ_000037000		0	0	0	0	0	0	0	0	NA	NA	NA	NA
EmuJ_000037500	Histone H2B [Source:UniProtKB/TrEMBL;Acc:A0A077R436]	9.56146	10.9884	11.4565	3.49511	5.62366	5.27354	10.6688	4.79744	0.981885	0.321535	0.00980069	0.768113
EmuJ_000037800	Expressed protein [Source:UniProtKB/TrEMBL;Acc:A0A087VWN0]	0.53286	0	0	0.159072	0.68253	0.145463	0.17762	0.329022	-1.04159	1.86561	NA	-0.0993087
EmuJ_000038000	Expressed protein [Source:UniProtKB/TrEMBL;Acc:A0A087VX40]	0.0689272	0	0.0674471	0	0	0	0.0454581	0	1.84981	3.7922	NA	0.0467011
EmuJ_000038300	Leucine rich repeat protein SHOC 2 [Source:UniProtKB/TrEMBL;Acc:A0A087VWU7]	0.852576	0.421149	0	0.381773	0.409518	1.04733	0.424575	0.612875	-0.717545	1.31153	NA	-0.127345
EmuJ_000038400		2.37147	1.47971	1.34347	1.11781	0.719423	0.817737	1.73155	0.884989	0.796009	0.592184	0.327657	0.409667
EmuJ_000039100		1.2753	1.60354	1.24791	0.830637	1.11375	1.51914	1.37558	1.15451	0.0732108	0.554351	0.941715	0.0400425
EmuJ_000039600	Glycosyltransferase family member [Source:UniProtKB/TrEMBL;Acc:A0A087VX45]	0.0622668	0	0	0	0	0	0.0207556	0	0.942429	4.08047	NA	0.0205134
EmuJ_000039900	Beta 13 n galactosyltransferase [Source:UniProtKB/TrEMBL;Acc:A0A087VWV1]	0	0	0	0	0	0.0439771	0	0.014659	-0.981124	4.08047	NA	-0.0213556
EmuJ_000040000	Ribosomal protein L24 [Source:UniProtKB/TrEMBL;Acc:A0A087VX14]	468.483	624.549	556.334	403.937	527.937	411.261	549.788	447.712	0.123831	0.152735	0.589437	0.116495
EmuJ_000040100	Transcription elongation factor b polypeptide 1 [Source:UniProtKB/TrEMBL;Acc:A0A087VWR0]	140.16	144.858	139.862	112.289	130.875	131.615	141.626	124.926	0.00905381	0.114351	0.963731	0.00874517
EmuJ_000040200	BTB:POZ domain containing protein 10 [Source:UniProtKB/TrEMBL;Acc:A0A087VWN7]	51.1941	55.5388	58.2485	44.0337	32.2111	55.9476	54.9938	44.0641	0.146352	0.198315	0.627649	0.132309
EmuJ_000040300	Tubulin tyrosine ligase protein 12 [Source:UniProtKB/TrEMBL;Acc:A0A087VWV6]	84.9734	80.0384	76.6932	79.4089	69.9691	60.9448	80.5683	70.1076	0.0307363	0.151144	0.90632	0.0289507
EmuJ_000040350	Apoptosis protein 3 [Source:UniProtKB/TrEMBL;Acc:A0A087VX52]	283.615	266.903	276.612	248.869	252.493	277.216	275.71	259.526	-0.0843033	0.09381	0.544412	-0.0823474
EmuJ_000040400	Krueppel factor 10 [Source:UniProtKB/TrEMBL;Acc:A0A087VX18]	139.14	141.052	132.385	148.989	134.604	262.848	137.526	182.147	-0.579286	0.240182	0.0507363	-0.501227
EmuJ_000040500	Expressed protein [Source:UniProtKB/TrEMBL;Acc:A0A087VWR4]	6.03908	5.26437	6.95224	3.81773	3.41265	5.81851	6.08523	4.34963	0.304462	0.489842	0.689717	0.184942
EmuJ_000040600		45.2056	50.444	43.9166	35.1841	39.8655	35.956	46.5221	37.0019	0.158792	0.11069	0.289839	0.153708
EmuJ_000040700	Adrenodoxin mitochondrial [Source:UniProtKB/TrEMBL;Acc:A0A087VX56]	30.5555	31.3122	38.0707	31.1041	38.4694	29.3755	33.3128	32.983	-0.153822	0.187875	0.585256	-0.140436
EmuJ_000040800	Coiled coil domain containing protein 51 [Source:UniProtKB/TrEMBL;Acc:A0A087VWW2]	83.3728	82.1241	81.824	67.0822	67.1391	65.7199	82.4403	66.6471	0.135591	0.0848138	0.227363	0.133008
EmuJ_000040900	Tubulin alpha 1 chain [Source:UniProtKB/TrEMBL;Acc:A0A087VX24]	9.2772	15.1137	12.7453	8.58355	10.7419	9.05676	12.3787	9.46074	0.215381	0.2178	0.497686	0.190932
EmuJ_000041100	Tubulin beta chain [Source:UniProtKB/TrEMBL;Acc:A0A087VWR6]	2.80201	4.67523	4.75252	3.56894	3.40958	4.13049	4.07659	3.703	-0.0361548	0.287787	0.943988	-0.0295535
EmuJ_000041200	Annexin [Source:UniProtKB/TrEMBL;Acc:A0A087VWP5]	52.4005	46.9841	53.5283	189.919	128.136	463.467	50.9709	260.507	-2.52771	0.579014	0.000100714	-1.29023
EmuJ_000041300	Annexin [Source:UniProtKB/TrEMBL;Acc:A0A087VX61]	321.655	449.539	486.659	217.806	244.218	244.966	419.284	235.664	0.658533	0.164089	0.000413431	0.613914
EmuJ_000041350		37.731	53.5845	61.1501	41.1828	43.6093	77.2501	50.8219	54.0141	-0.264683	0.327792	0.590543	-0.205223
EmuJ_000041400	DDB1 and CUL4 associated factor 12 [Source:UniProtKB/TrEMBL;Acc:A0A087VWR9]	49.5093	60.2243	54.9894	48.359	50.9494	50.9356	54.9077	50.0813	-0.0398449	0.103782	0.813597	-0.0387193
EmuJ_000041450	Oligodendrocyte transcription factor 2 [Source:UniProtKB/TrEMBL;Acc:A0A087VX29]	61.918	69.6811	62.8943	56.6167	61.9801	55.9652	64.8311	58.1873	-0.015429	0.101731	0.93339	-0.0150097
EmuJ_000041500	Wd40 repeat [Source:UniProtKB/TrEMBL;Acc:A0A087VWQ0]	30.2409	38.9536	33.4851	29.6099	34.8892	35.3714	34.2265	33.2902	-0.133223	0.144078	0.532067	-0.126156
EmuJ_000041600	Myosin regulatory light chain 2 smooth muscle [Source:UniProtKB/TrEMBL;Acc:A0A087VX66]	566.383	484.342	562.946	688.562	746.64	531.469	537.89	655.557	-0.454477	0.152259	0.0118788	-0.427711
EmuJ_000041700	ADP ribosylation factor protein 2 binding [Source:UniProtKB/TrEMBL;Acc:A0A087VWX0]	69.9645	70.4898	65.073	78.1681	71.8704	68.2657	68.5091	72.7681	-0.258115	0.127298	0.110381	-0.247297
EmuJ_000041800	Tubulin tyrosine ligase protein 12 [Source:UniProtKB/TrEMBL;Acc:A0A087VX34]	114.343	107.552	108.416	103.709	94.3959	93.9644	110.104	97.3564	0.00655976	0.08816	0.966061	0.00642497
EmuJ_000042000		0.390264	1.15668	0.381884	2.09707	2.62438	1.91765	0.642942	2.21303	-1.95444	1.02197	NA	-0.530549
EmuJ_000042100	Expressed conserved protein [Source:UniProtKB/TrEMBL;Acc:A0A087VWQ4]	52.0146	75.1604	66.833	130.389	166.483	94.949	64.6693	130.607	-1.18511	0.231092	3.18862e-06	-1.0357
EmuJ_000042200	Tubulin alpha chain [Source:UniProtKB/TrEMBL;Acc:A0A087VX71]	6.0824	4.73443	3.42679	6.54771	6.66942	4.2768	4.74787	5.83131	-0.46471	0.298319	0.241999	-0.37464
EmuJ_000042300	Ubiquitin carboxyl terminal hydrolase 22 [Source:UniProtKB/TrEMBL;Acc:A0A087VWX5]	31.4808	36.6223	31.3973	30.9878	40.7109	26.773	33.1668	32.8239	-0.155762	0.173066	0.543701	-0.144108
EmuJ_000042400		35.0434	38.6466	31.8985	38.1961	44.1035	26.6967	35.1962	36.3321	-0.213975	0.230889	0.531153	-0.18704
EmuJ_000042500	Tubulin alpha chain [Source:UniProtKB/TrEMBL;Acc:A0A087VWS5]	2.82617	3.21698	2.22441	3.24634	5.96116	1.9623	2.75585	3.72327	-0.600361	0.42531	0.298749	-0.403136
EmuJ_000042600	Tubulin alpha 3 chain [Source:UniProtKB/TrEMBL;Acc:A0A087VWQ7]	1.34865	1.27183	1.13974	1.04312	1.17782	0.652652	1.25341	0.957863	0.225382	0.444074	0.751103	0.147013
EmuJ_000042700	Tubulin alpha chain [Source:UniProtKB/TrEMBL;Acc:A0A087VX76]	0.185136	0.304841	0.120774	0.110536	0.355706	0.353776	0.203584	0.273339	-0.602187	0.960641	0.687269	-0.172818
EmuJ_000042800	Transmembrane 9 superfamily member [Source:UniProtKB/TrEMBL;Acc:A0A087VWY3]	188.157	170.028	173.033	214.912	203.867	170.652	177.073	196.477	-0.320122	0.118482	0.0252298	-0.308434
EmuJ_000042900	Microtubule associated protein 2 [Source:UniProtKB/TrEMBL;Acc:A0A087VX43]	100.659	95.5021	97.0427	157.163	134.973	161.474	97.7347	151.203	-0.801376	0.110183	8.67216e-12	-0.775952
EmuJ_000043000	Sperm associated antigen 1 [Source:UniProtKB/TrEMBL;Acc:A0A087VWS9]	22.9092	27.0814	24.7897	17.9468	19.7263	17.3838	24.9268	18.3523	0.270688	0.121564	0.0749845	0.260304
EmuJ_000043100	WD repeat containing protein 48 [Source:UniProtKB/TrEMBL;Acc:A0A087VWR1]	89.0115	95.9559	86.3848	76.9994	76.4497	76.1297	90.4508	76.5262	0.0691148	0.0762727	0.541	0.0680463
EmuJ_000043200		26.9952	27.8447	26.5319	23.7502	24.448	29.8018	27.1239	26	-0.113125	0.156908	0.63733	-0.106079
EmuJ_000043300	Expressed protein [Source:UniProtKB/TrEMBL;Acc:A0A087VWY8]	126.717	144.552	130.94	91.6955	118.486	91.599	134.069	100.593	0.244354	0.151818	0.223819	0.230037
EmuJ_000043400	Pancreatic hormone [Source:UniProtKB/TrEMBL;Acc:A0A087VX47], Neuropeptide [Source: Koziol et. al. 2016]	3.01182	5.35592	4.126	2.15785	2.02533	2.21989	4.16458	2.13436	0.789022	0.573705	0.314538	0.418845
EmuJ_000043500	7TM GPCR rhodopsin [Source:UniProtKB/TrEMBL;Acc:A0A087VWT2]	1.91864	1.36653	1.48449	0.799204	0.685827	1.35203	1.58989	0.945687	0.568636	0.407939	0.306727	0.392674
EmuJ_000043600	50S ribosomal protein L1 [Source:UniProtKB/TrEMBL;Acc:A0A087VWR3]	113.651	82.2745	92.2165	105.056	83.2199	103.549	96.0475	97.2748	-0.18848	0.167738	0.430451	-0.175177
EmuJ_000043700		0.731929	0.826406	0.306948	0.37457	0.502239	1.45573	0.621761	0.777512	-0.512648	0.837639	0.694877	-0.177459
EmuJ_000043900	Glutamate receptor 4 [Source:UniProtKB/TrEMBL;Acc:A0A087VWZ2]	23.4784	16.2994	24.3196	20.5531	13.7157	20.1805	21.3658	18.1498	0.0644045	0.244394	0.876811	0.0554658
EmuJ_000044000	Glutamate receptor 2 [Source:UniProtKB/TrEMBL;Acc:A0A087VX50]	16.5455	12.2103	19.5063	14.7285	9.57506	15.3458	16.0874	13.2165	0.111951	0.268046	0.796897	0.0937745
EmuJ_000044100	Glutamate receptor 2 [Source:UniProtKB/TrEMBL;Acc:A0A087VWT8]	14.5312	8.88891	16.8292	11.1597	7.84027	12.2264	13.4164	10.4088	0.196909	0.27567	0.641372	0.1634
EmuJ_000044200	Actin [Source:UniProtKB/TrEMBL;Acc:A0A087VWR7]	1.98731	2.07554	2.11132	4.16978	2.50914	10.8346	2.05805	5.83784	-1.68229	0.501856	0.00405426	-0.996707
EmuJ_000044300		0	0.255838	0.253399	0.541143	0.331697	0.848307	0.169746	0.573715	-1.93742	1.0464	0.151329	-0.498054
EmuJ_000044400		4.65183	6.79372	7.42164	6.61137	11.9493	10.4351	6.28907	9.66524	-0.791381	0.30932	0.036099	-0.628946
EmuJ_000044600	Eukaryotic translation initiation factor 4E; Eukaryotic translation initiation factor 4E binding protein [Source:UniProtKB/TrEMBL;Acc:R4ZHA7]	703.285	516.871	555.372	451.932	393.189	428.46	591.843	424.527	0.309513	0.149342	0.101553	0.291938
EmuJ_000044800		29.8123	26.0131	27.0428	22.9964	19.302	19.128	27.6227	20.4755	0.261409	0.143639	0.160046	0.247618
EmuJ_000044900	Clathrin coat assembly protein ap 1 [Source:UniProtKB/TrEMBL;Acc:A0A087VWU2]	58.1557	61.1261	58.3743	65.5707	61.6927	60.6549	59.2187	62.6394	-0.252565	0.0879497	0.0162611	-0.2474
EmuJ_000045000	Hippocampus abundant transcript 1 protein [Source:UniProtKB/TrEMBL;Acc:A0A087VWS0]	37.8809	40.7437	40.4454	44.5603	36.4349	39.2402	39.69	40.0784	-0.185998	0.114784	0.2202	-0.179612
EmuJ_000045100	Coiled coil domain containing protein 132 [Source:UniProtKB/TrEMBL;Acc:A0A087VX93]	68.8677	56.4603	61.3448	61.4953	68.2935	55.6432	62.2243	61.8107	-0.159801	0.12907	0.37737	-0.152924
EmuJ_000045200	Protein dopey 1 [Source:UniProtKB/TrEMBL;Acc:A0A087VX01]	29.0719	24.1324	25.1869	33.4608	25.9105	26.9511	26.1304	28.7742	-0.309214	0.142173	0.0832815	-0.293217
EmuJ_000045300	Insulin IGF relaxin [Source:UniProtKB/TrEMBL;Acc:A0A087VX60]	0.622668	0.922743	0.406198	0.464705	0.996954	0.424948	0.650536	0.628869	-0.113417	0.771513	0.93576	-0.0434529
EmuJ_000045400	Expressed protein [Source:UniProtKB/TrEMBL;Acc:A0A087VWU6]	16.3382	18.1044	13.7189	9.88656	11.3474	12.1146	16.0538	11.1162	0.356212	0.197928	0.16589	0.322159
EmuJ_000045500	2-(3-amino-3-carboxypropyl)histidine synthase subunit 1 [Source:UniProtKB/TrEMBL;Acc:A0A087VWS3]	56.263	56.6129	54.9912	49.9218	50.8004	50.072	55.9557	50.2647	-0.0167404	0.086156	0.910792	-0.0164115
EmuJ_000045600	Expressed conserved protein [Source:UniProtKB/TrEMBL;Acc:A0A087VX98]	84.0297	108.606	97.8452	75.7945	98.3733	87.3157	96.827	87.1612	-0.0201898	0.162835	0.944694	-0.0188413
EmuJ_000045700		0.243415	0.440881	0.516074	0.435993	0.545624	0.564813	0.400123	0.515477	-0.537482	0.555033	0.508918	-0.293749
EmuJ_000045800	Inosine triphosphate pyrophosphatase [Source:UniProtKB/TrEMBL;Acc:A0A087VX64]	35.3094	43.0581	38.8819	25.9354	35.7688	27.4985	39.0831	29.7343	0.223725	0.166895	0.329309	0.208076
EmuJ_000045900	Origin recognition complex subunit 3 [Source:UniProtKB/TrEMBL;Acc:A0A087VWV0]	73.5447	68.053	70.1916	37.2063	37.6002	34.9927	70.5964	36.5997	0.777349	0.0901263	2.92329e-16	0.76067
EmuJ_000046000	Origin recognition complex subunit 3 [Source:UniProtKB/TrEMBL;Acc:A0A087VWS6]	15.7436	14.1851	13.0639	4.96305	7.38063	5.5699	14.3309	5.9712	1.096	0.244622	6.26157e-05	0.943683
EmuJ_000046200	Polycystin 2 [Source:UniProtKB/TrEMBL;Acc:A0A0S4MN41]	22.4499	26.049	23.4229	17.1498	17.3858	16.4845	23.9739	17.0067	0.323597	0.106506	0.0102646	0.313983
EmuJ_000046400		0.473653	0	0.695224	0.848385	0.22751	0.581851	0.389626	0.552582	-0.674458	1.38708	NA	-0.109086
EmuJ_000046500	Jnk:sapk associated protein [Source:UniProtKB/TrEMBL;Acc:A0A087VWS8]	42.8347	38.1967	38.3784	60.9792	53.9446	66.0851	39.8033	60.3363	-0.771704	0.119686	2.00284e-09	-0.742978
EmuJ_000046600	High temperature induced dauer formation protein [Source:UniProtKB/TrEMBL;Acc:A0A087VXA6]	93.5515	97.3761	94.6724	90.3926	98.2025	83.5909	95.2	90.7287	-0.101559	0.0901162	0.429148	-0.0993804
EmuJ_000046700	Expressed protein [Source:UniProtKB/TrEMBL;Acc:A0A087VX17]	39.4442	39.6128	47.2098	48.1708	41.3372	37.1084	42.0889	42.2055	-0.173304	0.194901	0.549037	-0.157184
EmuJ_000046800	Inosine triphosphate pyrophosphatase [Source:UniProtKB/TrEMBL;Acc:A0A087VX74]	10.3229	12.0234	15.0986	9.63416	9.29044	8.80991	12.4816	9.24484	0.262975	0.221787	0.400912	0.232153
EmuJ_000046900		0	0	0	0	0	0	0	0	NA	NA	NA	NA
EmuJ_000047000	Diagnostic antigen gp50 [Source:UniProtKB/TrEMBL;Acc:A0A087VWT3]	0	0	0	0	0	0	0	0	NA	NA	NA	NA
EmuJ_000047400	Hypothetical transcript [Source:UniProtKB/TrEMBL;Acc:A0A087VXB1]	0	0	0	0	0	0	0	0	NA	NA	NA	NA
EmuJ_000047500		2.83971	1.87032	2.0209	3.31384	2.728	1.62087	2.24365	2.55424	-0.351812	0.415155	0.570556	-0.240017
EmuJ_000047600	Non capsid protein NS 1 [Source:UniProtKB/TrEMBL;Acc:A0A077RCS4]	0	0	0	0	0	0	0	0	NA	NA	NA	NA
EmuJ_000047700	Non capsid protein NS 1 [Source:UniProtKB/TrEMBL;Acc:A0A077RCT5]	0.101497	0	0.0993177	0.0908984	0	0.249365	0.0669383	0.113421	-0.95367	2.07322	NA	-0.0761747
EmuJ_000047800		0.258156	0	0.168408	0.462396	0.330667	0.211418	0.142188	0.334827	-1.39713	1.20031	NA	-0.287912
EmuJ_000048100	Non capsid protein NS 1 [Source:UniProtKB/TrEMBL;Acc:A0A087VWW3]	0.128281	0.0633674	0.0627633	0.172328	0.123235	0.0525283	0.0848039	0.11603	-0.612623	1.3945	NA	-0.0981784
EmuJ_000048200		0	0.0850146	0	0	0	0	0.0283382	0	0.942429	4.08047	NA	0.0205134
EmuJ_000048300	Non capsid protein NS 1 [Source:UniProtKB/TrEMBL;Acc:A0A077RCT5]	0	0	0	0	0	0	0	0	NA	NA	NA	NA
EmuJ_000048400		0	0	0	0	0	0	0	0	NA	NA	NA	NA
EmuJ_000048500	Non capsid protein NS 1 [Source:UniProtKB/TrEMBL;Acc:A0A077RCT5]	0	0	0	0	0	0	0	0	NA	NA	NA	NA
EmuJ_000048600		0	0	0	0	0	0	0	0	NA	NA	NA	NA
EmuJ_000048800	Charged multivesicular body protein 3 [Source:UniProtKB/TrEMBL;Acc:U6HG08]	0	0	0	0	0	0	0	0	NA	NA	NA	NA
EmuJ_000049700	Diagnostic antigen gp50 [Source:UniProtKB/TrEMBL;Acc:A0A087VWT9]	17.5619	127.363	72.8125	4.77665	2.49941	1.49151	72.5791	2.92252	4.45571	0.862884	2.66876e-06	1.19483
EmuJ_000049800		0	0	0	0	0	0	0	0	NA	NA	NA	NA
EmuJ_000049900	Expressed protein [Source:UniProtKB/TrEMBL;Acc:A0A087VX26]	0	0	0.404683	0	0	0	0.134894	0	0.942429	4.08047	NA	0.0205134
EmuJ_000050000		0	0	0	0	0	0	0	0	NA	NA	NA	NA
EmuJ_000050100	Diagnostic antigen gp50 [Source:UniProtKB/TrEMBL;Acc:A0A087VWW7]	1.62993	3.33557	2.27847	0.521329	0.111843	0.476727	2.41465	0.369966	2.50932	0.700096	0.00192672	1.11028
EmuJ_000050300		0	0.431098	0	0	0.209596	0	0.143699	0.0698653	0.854907	3.40308	NA	0.0269093
EmuJ_000050500	Hypothetical transcript [Source:UniProtKB/TrEMBL;Acc:U6HG52]	0	0	0	0	0	0	0	0	NA	NA	NA	NA
EmuJ_000050600		3.44095	5.00975	3.54428	4.05478	8.003	8.00901	3.99833	6.68893	-0.916823	0.414346	0.077188	-0.62677
EmuJ_000051400	Cytoplasmic antigen 1 [Source:UniProtKB/TrEMBL;Acc:A0A087VXC4]	0.223457	0.220764	0.218659	0	0.214667	0.366003	0.22096	0.193557	0.00265211	1.81843	NA	0.000267861
EmuJ_000051500	rRNA promoter binding protein [Source:UniProtKB/TrEMBL;Acc:A0A087VX35]	0.207556	0.615162	0.507748	0.371764	0.697868	0.509937	0.443489	0.526523	-0.416019	0.850008	0.760682	-0.14111
EmuJ_000052200		0	0	0	0	0	0	0	0	NA	NA	NA	NA
EmuJ_000052400		0	0	0	0	0	0	0	0	NA	NA	NA	NA
EmuJ_000052500		0	0	0	0	0	0	0	0	NA	NA	NA	NA
EmuJ_000052600	NAD-specific glutamate dehydrogenase [Source:UniProtKB/TrEMBL;Acc:A0A087VWV7]	17.9521	14.2657	13.3659	23.4172	14.2466	15.3412	15.1946	17.6683	-0.388914	0.33226	0.407855	-0.299636
EmuJ_000052700		0	0.233972	0	0	0.22751	0	0.0779906	0.0758367	-0.019342	3.79405	NA	-0.000485319
EmuJ_000052800		0.379572	0.374996	0	0	0.364639	0.310852	0.251522	0.225164	-0.016869	2.28653	NA	-0.00111567
EmuJ_000052900	Heat shock protein SSB1 [Source:UniProtKB/TrEMBL;Acc:A0A087VXA2]	0	0	0.0985954	0	0.0967951	0.0825171	0.0328651	0.0597708	-0.914757	2.7999	NA	-0.0414258
EmuJ_000053000		0	0	0	0	0	0	0	0	NA	NA	NA	NA
EmuJ_000053100		0	0	0.0483311	0	0	0	0.0161104	0	0.942429	4.08047	NA	0.0205134
EmuJ_000053200	Protein murine brachyury [Source:UniProtKB/TrEMBL;Acc:A0A087VXD8]	0	0	0	0	0	0	0	0	NA	NA	NA	NA
EmuJ_000053300		0	0	0	0	0	0	0	0	NA	NA	NA	NA
EmuJ_000053400	Protein clec16a [Source:UniProtKB/TrEMBL;Acc:A0A087VXA7]	46.0851	45.7626	44.326	46.5081	38.4548	56.2689	45.3912	47.0773	-0.225432	0.154073	0.278185	-0.211859
EmuJ_000053500	Expressed conserved protein [Source:UniProtKB/TrEMBL;Acc:A0A087VWZ4]	53.1	59.7266	56.3966	54.4131	53.8181	47.6124	56.4077	51.9479	-0.0519933	0.112413	0.774784	-0.0502781
EmuJ_000053600		105.984	134.51	118.533	82.7771	103.028	86.361	119.676	90.7219	0.22732	0.133487	0.195571	0.216888
EmuJ_000053700	Expressed conserved protein [Source:UniProtKB/TrEMBL;Acc:A0A087VXE2]	150.573	134.87	141.917	176.37	154.518	173.457	142.454	168.115	-0.410294	0.109031	0.00105362	-0.39754
EmuJ_000053800	SLC10 [Source:UniProtKB/TrEMBL;Acc:A0A087VX58]	93.1744	81.372	85.6615	84.8082	85.2675	85.2828	86.736	85.1195	-0.143747	0.111051	0.350468	-0.139116
EmuJ_000053900	Acyl protein thioesterase 12 [Source:UniProtKB/TrEMBL;Acc:A0A087VXB2]	113.596	96.7711	98.4499	105.946	94.5896	119.825	102.939	106.787	-0.224724	0.138132	0.218214	-0.213719
EmuJ_000054000	Adenylate kinase domain containing protein 1 [Source:UniProtKB/TrEMBL;Acc:A0A087VWZ9]	0.342667	0.747113	0.682179	0.677261	0.692426	0.987038	0.590653	0.785575	-0.588495	0.351775	0.204921	-0.441247
EmuJ_000054100	Adenylate kinase domain containing protein 1 [Source:UniProtKB/TrEMBL;Acc:A0A087VWX2]	0	0.0758302	0.150215	0	0	0.0628593	0.0753483	0.0209531	1.45243	2.60075	NA	0.0767715
EmuJ_000054200	Adenylate kinase domain containing protein 1 [Source:UniProtKB/TrEMBL;Acc:A0A087VXE5]	0.0765434	0	0	0.274202	0.147064	0	0.0255145	0.140422	-2.53304	2.24358	NA	-0.162345
EmuJ_000054250	Hypothetical transcript [Source:UniProtKB/TrEMBL;Acc:A0A087VX63]	0.685375	0.967304	0.287425	0.701492	0.376236	0.481107	0.646701	0.519611	0.137016	0.788195	0.921972	0.051212
EmuJ_000054300	Cj cadherin [Source:UniProtKB/TrEMBL;Acc:A0A087VXB7]	84.7856	92.0369	88.3274	72.5104	74.4433	82.7096	88.3833	76.5544	0.0347563	0.0942325	0.821792	0.0339429
EmuJ_000054400	Coiled coil domain containing protein 37 [Source:UniProtKB/TrEMBL;Acc:A0A087VX05]	6.23277	8.23249	6.76186	3.09432	5.532	4.6605	7.07571	4.42894	0.504312	0.27252	0.15156	0.420089
EmuJ_000054500	Expressed conserved protein [Source:UniProtKB/TrEMBL;Acc:A0A087VWX7]	794.954	942.893	877.106	650.438	784.677	705.121	871.651	713.412	0.116774	0.109834	0.461124	0.113091
EmuJ_000054600		6.96916	6.71924	5.83356	5.33904	6.29168	4.26338	6.50732	5.29804	0.129904	0.248166	0.743537	0.111371
EmuJ_000054700	Death domain containing protein [Source:UniProtKB/TrEMBL;Acc:A0A087VX68]	3.46717	2.88751	2.63567	1.20612	0.908393	0.891731	2.99678	1.00208	1.40994	0.264849	1.19132e-06	1.18612
EmuJ_000054800	GTPase activating protein ZNF289 [Source:UniProtKB/TrEMBL;Acc:A0A087VXC2]	138.235	142.765	140.146	133.883	140.452	126.807	140.382	133.714	-0.100836	0.077191	0.34509	-0.0992403
EmuJ_000054900	Expressed conserved protein [Source:UniProtKB/TrEMBL;Acc:A0A087VX10]	107.861	130.532	99.5702	65.1226	79.1041	71.0894	112.654	71.772	0.477543	0.137207	0.00271466	0.45445
EmuJ_000055100	Expressed protein [Source:UniProtKB/TrEMBL;Acc:A0A087VWY1]	446.132	472.373	429.196	241.228	270.933	290.601	449.233	267.587	0.574869	0.106993	9.22218e-07	0.55764
EmuJ_000055200	Hypothetical transcript [Source:UniProtKB/TrEMBL;Acc:A0A087VXF5]	0.225274	0	0.661311	0.4035	0	0	0.295528	0.1345	0.980057	2.37163	NA	0.0601917
EmuJ_000055300		1.33174	1.27324	1.34518	0.654046	1.56823	0.949906	1.31672	1.05739	0.151796	0.41585	0.823607	0.103444
EmuJ_000055400	DnaJ subfamily C 6 [Source:UniProtKB/TrEMBL;Acc:A0A087VXC5]	27.2049	40.7421	32.7008	20.6257	26.9413	21.9063	33.5493	23.1578	0.361377	0.174657	0.102229	0.333883
EmuJ_000055500		91.2666	101.882	99.3405	79.7033	77.4874	73.7497	97.4963	76.9801	0.169259	0.0837184	0.11172	0.166117
EmuJ_000055600	Expressed conserved protein [Source:UniProtKB/TrEMBL;Acc:A0A087VWY7]	239.595	224.797	229.818	231.873	199.67	196.166	231.403	209.236	-0.0254704	0.102547	0.8852	-0.0247674
EmuJ_000055700	Expressed conserved protein [Source:UniProtKB/TrEMBL;Acc:A0A087VXG0]	1.95132	1.54224	0.763767	0.349511	1.12473	0.958826	1.41911	0.811023	0.635839	1.0867	NA	0.152187
EmuJ_000055800	Expressed protein [Source:UniProtKB/TrEMBL;Acc:A0A087VX78]	103.42	104.872	110.746	131.067	116.972	125.287	106.346	124.442	-0.398662	0.127702	0.0081077	-0.381858
EmuJ_000055900	Protein quaking [Source:UniProtKB/TrEMBL;Acc:A0A087VXC9]	89.6074	87.9398	83.9013	108.101	101.848	99.1932	87.1495	103.047	-0.413012	0.0847996	1.09592e-05	-0.405149
EmuJ_000056100	FERM central domain [Source:UniProtKB/TrEMBL;Acc:A0A087VX22]	81.6957	92.2629	89.3141	82.4112	94.6441	93.5194	87.7575	90.1916	-0.211605	0.0992866	0.0904153	-0.206121
EmuJ_000056200	Expressed protein [Source:UniProtKB/TrEMBL;Acc:A0A087VWZ3]	31.6671	37.291	33.0622	20.2574	22.4086	20.9556	34.0068	21.2072	0.509775	0.150716	0.00369938	0.480328
EmuJ_000056300	Adenylosuccinate lyase [Source:UniProtKB/TrEMBL;Acc:A0A087VXG3]	179.76	168.525	174.545	180.996	164.869	169.057	174.277	171.641	-0.149008	0.0858905	0.185523	-0.146099
EmuJ_000056400	Expressed conserved protein [Source:UniProtKB/TrEMBL;Acc:A0A087VX83]	0.403036	0.497722	0.197191	0	0.19359	0.0825171	0.365983	0.0920358	1.84056	1.37825	NA	0.308534
EmuJ_000056500	Protocadherin 9 [Source:UniProtKB/TrEMBL;Acc:A0A087VXD3]	33.7456	32.6094	35.5071	23.9207	26.6187	28.383	33.954	26.3075	0.196617	0.109378	0.166521	0.190467
EmuJ_000056650	EGF region [Source:UniProtKB/TrEMBL;Acc:A0A087VX27]	43.4421	37.0353	39.0149	41.8025	36.686	39.8262	39.8308	39.4382	-0.156315	0.109748	0.293838	-0.151393
EmuJ_000056700	Expressed protein [Source:UniProtKB/TrEMBL;Acc:A0A087VWZ8]	34.7706	41.9194	37.3034	33.8195	34.3226	33.6707	37.9978	33.9376	-0.00930409	0.109349	0.961185	-0.00901321
EmuJ_000056800	Transcription factor iib [Source:UniProtKB/TrEMBL;Acc:A0A087VX89]	94.636	100.655	85.0954	82.9721	94.1891	82.5065	93.462	86.5559	-0.0605651	0.117442	0.746994	-0.0583909
EmuJ_000056900	Bone morpholocus tagtic protein antagonist noggin [Source:UniProtKB/TrEMBL;Acc:A0A087VXD9]	22.6288	16.5009	22.2935	22.2648	18.1894	20.0448	20.4744	20.1663	-0.147979	0.184866	0.594492	-0.135482
[truncated: 10,403 more rows]

## Sheet: MCPS
		MCnoBC.1	MCnoBC.2	MCnoBC.3	naPS.1	naPS.2	naPS.3	mean	mean	naPS versus MCnoBC
[truncated: 10,670 more rows]
