# Supplementary material for: Canonical WNT signalling governs Echinococcus metacestode development
Source: PLoS Pathog. 2026 Mar 23;22(3):e1014046. doi: 10.1371/journal.ppat.1014046 (PMC13029709; doi:10.1371/journal.ppat.1014046)
Supplement: S1 Data — (XLSX) [file ppat.1014046.s014.xlsx]

## Sheet: Fig 1
	siRNA		siPOOls
Experiment	No. Vesicles bcat-1(RNAi)	No. Vesicles gfp-control	No. Vesicles bCAT(RNAi)	No. Vesicles ctrl		relative expression values siRNA knockdown
1	194	57	5	90		d3 ctrl	d3 bCAT(RNAi)	d7 ctrl	d7 bCAT(RNAi)	d14 ctrl	d14 bCAT(RNAi)
2	127	51	10	135		1	0.55	1	0.4	1	0.2
3	146	34	2	60		0.7	0.65	1.2	0.55	1.25	0.45
4	85	45	6	70		1.3	0.4	0.8	0.3	0.75	0.25
5	87	31	1	100
6	62	34	10	65		relative expression siPOOL knockdown
7	142	54	10	100		d3 ctrl	d3 bCAT(RNAi)	d7 ctrl	d7 bCAT(RNAi)	d14 ctrl	d14 bCAT(RNAi)
8	141	65	7	115		1	0.45	1	0.35	1	0.15
9	144	41	1	80		0.7	0.55	1.25	0.45	1.25	0.35
						1.3	0.35	0.75	0.2	0.75	0.2
% EdU positive cells
	% bCAT(RNAi)	% ctrl
1	31.8	11.7
2	30.1	15.6
3	28.6	16.2
4	33.3	16.8
5	31.1	14.9
6	26	15.8
7	37.7	13.8
8	37.1	14.2
9	34.8	14.2

## Sheet: Fig 6
% tailless phenotype
1. biol. repl	day2, 12.06.2024	e/invaginated phenotype	neckless phneotype	redifferentiated		2. biol. repl	in %	day2, 28.06.2024	e/invaginated phenotype	neckless phneotype	redifferentiated		3. biol. repl	in %	day2, 18.06.2025	e/invaginated phenotype	neckless phneotype	redifferentiated
in %	0 nM	95.4787	0	4.52128				0 nM	91.2833	3.9548	4.7619				0 nM	99.5455	0.454545	0
	20 nM	73.3106	8.3959	18.2935				20 nM	76.7642	10.5565	12.6793				20 nM	94.864	3.32326	1.81269
	200 nM	17.6435	41.0256	41.3309				200 nM	48.0881	33.3117	18.6001				200 nM	88.2793	8.4788	3.2419
	2000 nM	1.61186	89.4262	8.96196				2000 nM	12.9703	73.6634	13.3663				2000 nM	19.2389	62.1564	18.6047
	day 4, 14.06.2024	e/invaginated phenotype	neckless phneotype	redifferentiated				day 4, 01.07.2024	e/invaginated phenotype	neckless phenotype	redifferentiated				day 4, 20.06.2024	e/invaginated phenotype	neckless phenotype	redifferentiated
	0 nM	94.73	0.0650618	5.20494				0 nM	92.3997	4.18446	3.41588				0 nM	98.7421	1.25786	0
	20 nM	83.6087	9.12095	7.27032				20 nM	78.3186	12.9583	8.72314				20 nM	96.6038	0.377358	3.01887
	200 nM	9.87738	56.1989	33.9237				200 nM	31.1333	49.2667	19.6				200 nM	78.3972	11.8467	9.7561
	2000 nM	0.124688	97.9426	1.93267				2000 nM	2.69192	86.341	10.9671				2000 nM	21.2254	65.6455	13.1291
	day 7, 17.06.2024	e/invaginated phenotype	neckless phneotype	redifferentiated				day 7, 03.07.2024	e/invaginated phenotype	neckless phenotype	redifferentiated				day 7, 23.06.2025	e/invaginated phenotype	neckless phenotype	redifferentiated
	0 nM	93.1941	0	6.80593				0 nM	90.8507	5.53772	3.61156				0 nM	99.359	0	0.641026
	20 nM	89.8123	4.82574	5.36193				20 nM	80.0463	14.4014	5.55234				20 nM	98.1191	0.626959	1.25392
	200 nM	11.082	69.1803	19.7377				200 nM	27.249	57.6271	15.1239				200 nM	49.3113	30.303	20.3857
	2000 nM	0	97.757	2.24299				2000 nM	0.897308	91.2263	7.87637				2000 nM	5.71429	81.039	13.2468

## Sheet: Fig 7
Vesicle integrity under pyrvinium treatment								EdU+ cells under pyrvinium treatment
1. repl	collapsed vesicels	0 nM	20 nM	200 nM	2000 nM	all vesicles per Well		1. repl	0 nM	EdU	DAPI	in %		20 nM	EdU	DAPI	in %		200 nM	EdU	DAPI	in %
	day 0	0	0	0	0	8			V1-1	103	669	15.4		V1-1	0	612	0		V1-1	5	468	1.1
	day 2	0	0	0	0	8			V1-2	38	605	6.3		V1-2	0	598	0		V1-2	13	568	2.3
	day 4	0	0	0	0	8			V1-3	23	625	3.7		V1-3	0	589	0		V1-3	10	578	1.7
	day 7	0	0	0	5	8			V2-1	57	543	10.5		V2-1	6	464	1.3		V2-1	33	615	5.4
	day 9	1	0	0	6	8			V2-2	72	523	13.8		V2-2	20	593	3.4		V2-2	15	655	2.3
	day 11	1	0	5	8	8			V2-3	62	558	11.1		V2-3	29	570	5.1		V2-3	12	605	2
	day 14	1	0	8	8	8			V3-1	56	560	10		V3-1	12	488	2.5		V3-1	6	631	1
									V3-2	111	599	18.5		V3-2	6	535	1.1		V3-2	12	547	2.2
	vesicle integrity in %	0 nM	20 nM	200 nM	2000 nM				V3-3	63	673	9.4		V3-3	19	544	3.5		V3-3	11	525	2.1
	day 0	100	100	100	100				V4-1	50	658	7.6		V4-1	7	409	1.7		V4-1	3	653	0.5
	day 2	100	100	100	100				V4-2	60	624	9.6		V4-2	0	579	0		V4-2	5	542	0.9
	day 4	100	100	100	100				V4-3	35	623	5.6		V4-3	1	594	0.2		V4-3	8	630	1.3
	day 7	100	100	100	37.5				V5-1	33	654	5		V5-1	11	510	2.2		V5-1	2	539	0.4
	day 9	87.5	100	100	25				V5-2	24	504	4.8		V5-2	11	494	2.2		V5-2	4	584	0.7
	day 11	87.5	100	37.5	0				V5-3	73	609	12		V5-3	5	590	0.8		V5-3	0	502	0
	day 14	87.5	100	0	0				MW	57.3	601.8	9.6		MW	8.5	544.6	1.6		MW	9.3	576.1	1.6
									Stabw	25.77	53.3964	4.22369		Stabw	8.7003	59.7468	1.54737		Stabw	7.94145	55.8772	1.29194
2. repl	collapsed vesicels	0 nM	20 nM	200 nM	2000 nM	all vesicles per Well		2. repl	0 nM	EdU	DAPI	in %		20 nM	EdU	DAPI	in %		200 nM	EdU	DAPI	in %
	day 0	0	0	0	0	10			V1-1	78	713	10.9		V1-1	4	671	0.6		V1-1	0	557	0
	day 2	0	0	0	0	10			V1-2	12	686	1.7		V1-2	2	644	0.3		V1-2	0	582	0
	day 4	0	0	0	3	10			V1-3	13	790	1.6		V1-3	1	649	0.2		V1-3	0	610	0
	day 7	0	1	1	9	10			V2-1	27	636	4.2		V2-1	17	673	2.5		V2-1	0	657	0
	day 9	0	1	1	9	10			V2-2	90	613	14.7		V2-2	2	622	0.3		V2-2	2	570	0.4
	day 11	0	9	4	10	10			V2-3	21	617	3.4		V2-3	9	618	1.5		V2-3	0	678	0
	day 14	0	9	4	10	10			V3-1	10	401	2.5		V3-1	0	633	0		V3-1	0	687	0
									V3-2	20	456	4.4		V3-2	0	561	0		V3-2	1	562	0.2
	vesicle integrity in %	0 nM	20 nM	200 nM	2000 nM				V3-3	17	510	3.3		V3-3	0	616	0		V3-3	1	695	0.1
	day 0	100	100	100	100				V4-1	55	621	8.9		V4-1	1	522	0.2		V4-1	0	611	0
	day 2	100	100	100	100				V4-2	39	626	6.2		V4-2	4	363	1.1		V4-2	2	497	0.4
	day 4	100	100	100	70				V4-3	44	622	7.1		V4-3	1	510	0.2		V4-3	1	538	0.2
	day 7	100	90	90	10				V5-1	38	664	5.7		V5-1	11	530	2.1		V5-1	1	657	0.2
	day 9	100	90	90	10				V5-2	35	621	5.6		V5-2	30	619	4.8		V5-2	0	616	0
	day 11	100	10	60	0				V5-3	54	594	9.1		V5-3	4	614	0.7		V5-3	0	675	0
	day 14	100	10	60	0				MW	36.9	611.3	6		MW	5.7	589.7	1		MW	0.5	612.8	0.1
									Stabw	24.1065	96.6227	3.66205		Stabw	8.26755	81.3236	1.32863		Stabw	0.743223	60.822	0.136798
3. repl	collapsed vesicels	0 nM	20 nM	200 nM	2000 nM	all vesicles per Well		3. repl	0 nM	EdU	DAPI	in %		20 nM	EdU	DAPI	in %		200 nM	EdU	DAPI	in %
	day 0	0	0	0	0	10			V1-1	69	503	13.72		V1-1	6	363	1.65		V1-1	0	503	0
	day 2	0	0	0	0	10			V1-2	36	465	7.74		V1-2	15	535	2.8		V1-2	3	570	0.53
	day 4	0	0	0	2	10			V1-3	40	454	8.81		V1-3	12	392	3.06		V1-3	0	563	0
	day 7	0	0	0	6	10			V2-1	77	586	13.14		V2-1	10	516	1.94		V2-1	8	506	1.58
	day 9	0	0	0	10	10			V2-2	56	505	11.09		V2-2	13	482	2.7		V2-2	7	499	1.4
	day 11	0	0	2	10	10			V2-3	69	561	12.3		V2-3	4	501	0.8		V2-3	4	371	1.08
	day 14	0	0	2	10	10			V3-1	57	564	10.11		V3-1	5	483	1.04		V3-1	0	533	0
									V3-2	85	519	16.38		V3-2	12	459	2.61		V3-2	2	504	0.4
	collapsed vesicles in %	0 nM	20 nM	200 nM	2000 nM				V3-3	71	552	12.86		V3-3	5	446	1.12		V3-3	13	477	2.73
	day 0	100	100	100	100				V4-1	40	514	7.78		V4-1	15	339	4.42		V4-1	13	436	2.98
	day 2	100	100	100	100				V4-2	69	467	14.78		V4-2	7	393	1.78		V4-2	2	564	0.35
	day 4	100	100	100	80				V4-3	29	346	8.38		V4-3	14	443	3.16		V4-3	3	671	0.45
	day 7	100	100	100	40				V5-1	37	434	8.53		V5-1	7	533	1.31		V5-1	0	544	0
	day 9	100	100	100	0				V5-2	52	498	10.44		V5-2	13	577	2.25		V5-2	7	566	1.24
	day 11	100	100	80	0				V5-3	34	537	6.33		V5-3	8	562	1.42		V5-3	2	401	0.5
	day 14	100	100	80	0				MW	54.73	500.33	10.83		MW	9.73	468.27	2.14		MW	4.27	513.87	0.88
									Stabw	17.91	61.17	2.95		Stabw	3.92	72.46	0.99		Stabw	4.42	74.56	0.96
